# Supplementary material for: U2 snRNP Is Required for Expression of the 3′ End of Genes
Source: PLoS One. 2014 May 20;9(5):e98015. doi: 10.1371/journal.pone.0098015 (PMC4028248; doi:10.1371/journal.pone.0098015)
Supplement: Table S1 — List of genes showing 3' end down regulation. (XLSX) [file pone.0098015.s009.xlsx]

## Sheet: Sheet1
Table S1. List of genes showing 3' end down regulation.
transcript_cluster_id	Ratio (FirstProbe/LastProbe)		Gene ID : RefSeq name	length (bp)	exon number
2315633	2.12516		NM_080605:B3GALT6	2793	1
2316379	2.60352		NM_003036:SKI	81425	7
2318637	3.3859		NM_004781:VAMP3	10164	5
2319881	2.09238		NM_004565:PEX14	158471	9
2321779	2.86595		NM_024329:EFHD2	20449	5
2322103	2.48404		NM_015001:SPEN	92597	15
2322389	3.80341		NM_018090:NECAP2	19407	9
2323774	2.16477		NM_182744:NBL1	17898	4
2324097	3.52045		NM_032409:PINK1	18057	8
2324341	2.35624		NM_032264:NBPF3	44878	19
2324616	2.04022		NR_023919:HSPC157	6036	4
2325274	2.40148		NM_020362:C1orf128	9828	6
2325479	2.18913		NM_013441:RCAN3	34120	5
2325526	2.51598		NM_005839:SRRM1	41552	18
2326157	2.23124		NM_019557:FAM54B	14302	7
2326286	5.53762		NR_026686:PDIK1L	14371	4
2326707	2.22642		NM_017837:PIGV	10927	5
2326749	3.07626		NM_032283:ZDHHC18	30191	8
2326774	2.07097		NM_006142:SFN	1315	2
2326954	2.24449		NM_032125:TMEM222	14241	8
2327045	2.38677		NM_005281:GPR3	3171	2
2327188	2.38229		NM_001143912:FAM76A	35986	10
2327391	2.9889		NM_031459:SESN2	22965	10
2327482	2.57995		NR_030725:RCC1	33254	13
2328633	3.84286		NM_018056:TMEM39B	30836	11
2328674	3.06744		NM_012316:KPNA6	68531	14
2328936	5.92823		NM_001145720:ZBTB8B	61564	5
2329266	2.10254		NM_152493:ZNF362	44175	9
2329669	3.01229		NM_024772:ZMYM1	56074	11
2329887	2.39305		NM_014284:NCDN	9802	8
2330133	2.31857		NM_024852:EIF2C3	125745	19
2331213	2.73382		NM_033044:MACF1	405802	97
2331959	3.38236		NM_022774:DEM1	7816	4
2332812	2.63272		NM_018538:ERMAP	27866	12
2333635	2.01131		NM_001384:DPH2	3370	6
2334314	2.15832		NM_032756:HPDL	1803	1
2334646	2.04796		NM_003579:RAD54L	30786	19
2334706	2.65119		NM_199044:NSUN4	24976	7
2335132	3.81483		NM_016308:CMPK1	45043	6
2335922	2.38805		NM_078626:CDKN2C	13889	4
2336539	3.55023		NM_001004339:ZYG11A	52488	14
2336585	2.92473		NM_002979:SCP2	124475	17
2338719	3.37036		NM_001134673:NFIA	597535	12
2339139	3.18648		NM_176877:INADL	421444	44
2339511	6.57655		NM_032852:ATG4C	90175	12
2339786	2.6061		NM_002633:PGM1	67001	12
2339872	2.62648		NM_005012:ROR1	407489	10
2340186	6.61504		NM_018211:RAVER2	88138	12
2342576	4.90006		NM_000016:ACADM	63225	13
2342624	3.06968		NM_004582:RABGGTB	9222	11
2344393	2.6229		NM_182948:PRKACB	160437	13
2344888	2.39813		NM_001554:CYR61	3202	7
2345196	4.09368		NM_012262:HS2ST1	254557	8
2345286	2.431		NM_006769:LMO4	18638	5
2345929	2.78482		NM_032270:LRRC8C	300179	4
2346399	2.39996		NM_003503:CDC7	24918	12
2346738	5.05922		NM_024813:RPAP2	89209	13
2347502	2.45985		NM_002858:ABCD3	100290	24
2347788	2.79594		NM_015485:RWDD3	13071	5
2349848	2.26273		NM_018137:PRMT6	2650	2
2350339	3.62352		NM_007269:STXBP3	62853	19
2350787	2.92966		NM_182580:CYB561D1	8881	4
2350981	2.1465		NM_000561:GSTM1	5932	8
2351121	2.76865		NM_006621:AHCYL1	39050	17
2351632	2.3804		NM_006090:CEPT1	45476	9
2353237	2.05577		NM_138959:VANGL1	56272	8
2353717	2.66091		NM_020440:PTGFRN	80302	9
2353773	6.0155		NM_003594:TTF2	42568	23
2353881	2.08268		NM_006699:MAN1A2	161424	14
2356142	2.18376		NM_153713:LIX1L	24585	7
2356205	2.35126		NM_003846:PEX11B	7479	4
2356273	2.02131		NM_144698:ANKRD35	19300	14
2357996	3.288		NM_007259:VPS45	78137	15
2358153	2.42258		NM_031901:MRPS21	15126	3
2358520	7.95468		NR_026977:SETDB1	38475	22
2358700	2.61434		NM_144618:GABPB2	54965	10
2358761	2.92134		NM_001135638:PIP5K1A	51588	16
2359036	3.17157		NM_030918:SNX27	87027	12
2359817	4.19675		NM_023015:INTS3	46013	31
2360257	2.64858		NM_000565:IL6R	64258	10
2360633	4.4348		NM_005227:EFNA4	5823	4
2360887	2.02221		NM_014328:RUSC1	10219	10
2361036	2.38019		NM_033657:DAP3	51053	13
2363525	2.1521		NM_004550:NDUFS2	17292	15
2363919	3.56975		NM_007348:ATF6	197777	16
2364016	2.93542		NM_014697:NOS1AP	313758	11
2364677	2.66024		NM_002585:PBX1	329480	9
2365496	7.19284		NM_017542:POGK	16901	6
2367287	2.88489		NM_015935:METTL13	32376	9
2367537	2.83726		NM_014283:C1orf9	79483	24
2369463	4.20192		NM_014864:FAM20B	50759	8
2369843	2.11949		NM_014810:CEP350	160143	38
2370355	2.21353		NM_016545:IER5	2340	2
2371065	2.05343		NM_002293:LAMC1	122131	28
2371474	2.19593		NM_052965:TSEN15	22536	6
2372141	2.17939		NM_017847:C1orf27	45618	14
2374956	2.65414		NM_006335:TIMM17A	15171	7
2375011	2.6198		NM_004433:ELF3	9244	10
2376037	2.64062		NM_002393:MDM4	57361	12
2376894	3.99369		NM_003582:DYRK3	48884	4
2376922	2.01007		NM_004759:MAPKAPK2	49340	10
2377141	3.45479		NM_000716:C4BPB	11152	7
2377229	3.35977		NM_001114752:CD55	39459	12
2378662	2.85978		NM_145759:TRAF5	48332	11
2379314	2.06136		NM_024749:VASH2	41518	9
2380991	2.30271		NM_018060:IARS2	53937	23
2381309	3.65974		NM_022746:MOSC1	27635	7
2382117	2.14708		NM_001748:CAPN2	74426	21
2382336	2.6166		NM_015176:FBXO28	47961	5
2383557	4.4879		NR_024485:LOC100130093	52688	5
2385095	2.33594		NM_022786:ARV1	21615	6
2385258	2.47897		NM_175876:EXOC8	17920	6
2385306	2.78874		NR_028393:TSNAX-DISC1	37984	6
2385797	3.43305		NM_032435:KIAA1804	57381	10
2386397	3.71535		NR_036605:GGPS1	17183	4
2387126	3.58249		NM_001035:RYR2	923855	107
2388219	2.1548		NM_130398:EXO1	47182	16
2389016	7.01633		NM_016076:PPPDE1	56099	5
2389718	4.44144		NM_152609:CNST	102141	11
2389789	2.79033		NM_016002:SCCPDH	44091	12
2390259	2.23837		NM_001004491:OR2AK2	1107	1
2390518	2.06941		NM_170725:PGBD2	13751	4
2393711	2.31645		NM_020710:LRRC47	16285	7
2393816	3.21038		NM_207356:C1orf174	11169	5
2394817	2.26298		NM_014851:KLHL21	23884	4
2395177	2.58138		NM_018948:ERRFI1	21905	4
2395245	2.26864		NM_012102:RERE	465246	24
2395626	2.08259		NM_024980:GPR157	28887	6
2396121	2.39773		NM_213566:DFFA	16005	6
2396537	2.71764		NM_004958:MTOR	156017	58
2397695	6.08746		NM_001229:CASP9	34265	9
2398073	2.53442		NM_018994:FBXO42	105616	10
2398369	2.97079		NR_026752:CROCCP2	26428	11
2398789	2.0814		NM_003000:SDHB	35449	8
2399409	2.25196		NM_020765:UBR4	135771	107
2399718	2.0192		NM_003689:AKR7A2	8182	7
2399765	2.14435		NM_004930:CAPZB	146800	10
2400177	2.83695		NM_018584:CAMK2N1	3830	2
2400322	2.72167		NM_016287:HP1BP3	44663	13
2401333	2.49575		NM_030634:ZNF436	9995	4
2401774	2.79671		NM_170743:IL28RA	33803	7
2403335	2.42354		NM_001990:EYA3	118353	18
2403585	2.22389		NM_001135218:TAF12	53763	6
2403793	2.5973		NM_016011:MECR	38070	11
2404999	2.37953		NM_023009:MARCKSL1	2548	2
2405152	2.01934		NM_030786:SYNC	29516	12
2405192	2.00433		NM_003680:YARS	42915	13
2405364	3.62741		NM_013411:AK2	29009	8
2405428	4.30303		NM_018207:TRIM62	36669	6
2406139	3.34256		NM_024874:KIAA0319L	124461	21
2407755	3.23654		NM_030772:GJA9	18654	7
2408244	2.37648		NM_001852:COL9A2	17330	32
2409344	2.47846		NM_201542:MED8	5892	8
2410111	2.15487		NM_001048171:MUTYH	11308	17
2410522	2.13902		NM_017739:POMGNT1	31624	23
2411228	2.32384		NM_001048166:STIL	64009	18
2411799	2.05878		NM_024603:BEND5	51081	6
2412082	2.25375		NM_007051:FAF1	520786	20
2412360	2.07478		NM_001981:EPS15	165066	25
2412668	2.50368		NM_015913:TXNDC12	36041	8
2412988	4.53547		NM_023077:C1orf163	11531	3
2413203	7.54896		NM_033300:LRP8	82526	20
2413578	2.13109		NM_004872:TMEM59	21831	9
2413685	2.4355		NM_145716:SSBP3	186963	18
2413879	3.03723		NM_152268:PARS2	7617	2
2415728	4.91081		NM_032027:TM2D1	44379	8
2417095	3.32911		NM_015139:SLC35D1	54768	12
2417390	2.26883		NM_024911:WLS	134662	12
2418929	2.39608		NM_005482:PIGK	130441	11
2419113	3.05975		NM_201626:USP33	63866	25
2420467	2.65243		NM_004388:CTBS	21360	7
2420521	3.88118		NM_001166417:SSX2IP	47097	16
2420808	2.75357		NM_003921:BCL10	11841	4
2421271	2.44899		NM_004261:15-Sep	51976	6
2421782	3.0812		NM_001162536:RBMXL1	57181	15
2422517	2.16698		NM_201269:ZNF644	106971	6
2422885	3.1211		NM_053274:GLMN	52586	19
2423264	3.14652		NM_016040:TMED5	30987	5
2423422	3.65059		NM_003567:BCAR3	285360	14
2423907	4.09858		NM_001993:F3	12576	6
2424102	4.22638		NM_001839:CNN3	30328	8
2425118	2.17545		NM_194292:SASS6	49393	18
2426559	13.3746		NM_013386:SLC25A24	65457	10
2426840	2.2017		NM_001142550:WDR47	72015	15
2427074	4.22528		NM_002790:PSMA5	24644	9
2427208	3.46575		NM_000849:GSTM3	7831	9
2428313	2.66099		NM_017744:ST7L	97308	17
2428699	3.22669		NM_006608:PHTF1	67258	19
2429069	2.8393		NM_015906:TRIM33	118383	20
2429338	3.81229		NM_001102396:SIKE1	11207	5
2429842	7.7445		NM_001779:CD58	56505	6
2430126	2.6393		NM_025188:TRIM45	11528	7
2430370	6.5587		NM_017686:GDAP2	60217	14
2430422	2.27482		NM_206996:SPAG17	231363	49
2430762	4.39295		NM_015836:WARS2	109456	6
2432851	2.11507		NM_183372:NBPF11	50174	26
2433209	2.28429		NM_005399:PRKAB2	17445	8
2434527	2.92172		NM_018178:GOLPH3L	50972	6
2434546	2.02208		NM_032132:HORMAD1	22829	15
2435347	4.07224		NM_053055:THEM4	36225	7
2436132	8.21762		NM_004515:ILF2	9013	14
2436228	2.30745		NM_020699:GATAD2B	118251	11
2436283	2.636		NM_014856:DENND4B	17196	28
2436576	2.96414		NM_015449:C1orf43	13909	7
2436754	2.84003		NM_001111:ADAR	45938	15
2436973	3.67873		NM_138300:PYGO2	6828	3
2438282	2.65899		NM_178229:IQGAP3	47200	38
2438575	2.09241		NM_001161441:SH2D2A	10620	9
2440143	2.43998		NM_001098398:COPA	54128	33
2440476	2.77738		NM_016946:F11R	43784	13
2442103	2.66471		NM_000696:ALDH9A1	36648	11
2442698	2.83187		NM_003851:CREG1	24091	4
2442858	2.039		NR_026550:BRP44	20312	6
2443335	2.51636		NM_006996:SLC19A2	22095	6
2444117	2.75778		NM_153747:PIGC	73902	5
2446567	2.81956		NM_005819:STX6	50187	8
2447454	3.46816		NM_005717:ARPC5	12492	4
2447877	2.69024		NM_052966:FAM129A	183825	14
2447993	3.39658		NM_030934:C1orf25	38985	16
2448971	2.26207		NM_015984:UCHL5	44349	12
2449084	4.11674		NM_197962:GLRX2	9647	4
2449619	2.38342		NM_194314:ZBTB41	42101	11
2449711	2.87245		NM_144977:DENND1B	270949	23
2450416	9.99218		NM_001031725:DDX59	46103	8
2450501	4.0271		NM_017596:KIF21B	54309	36
2451463	2.11493		NM_015999:ADIPOR1	17750	9
2452069	2.36936		NM_002646:PIK3C2B	72097	35
2452571	7.70185		NM_021795:ELK4	34384	10
2452667	2.73057		NM_003929:RAB7L1	7475	6
2452691	2.32147		NM_173854:SLC41A1	24656	11
2454378	2.08915		NM_021194:SLC30A1	7156	2
2454485	2.7671		NM_014873:LPGAT1	87316	8
2454838	8.31681		NM_015471:NSL1	65630	7
2456204	2.35279		NM_018040:GPATCH2	204091	10
2456849	2.63914		NM_012414:RAB3GAP2	124162	35
2457842	2.38981		NM_001031685:TP53BP2	66074	19
2458017	2.81671		NM_002533:NVL	103054	23
2458082	3.54221		NM_025160:WDR26	51891	16
2458338	2.30358		NM_001008493:ENAH	163343	15
2458701	2.82703		NM_022735:ACBD3	42052	8
2458742	4.47819		NM_173083:LIN9	78721	15
2459042	2.80124		NM_014826:CDC42BPA	328610	38
2459793	3.16509		NM_145257:C1orf96	22284	4
2460325	2.46889		NM_032800:C1orf198	32471	6
2460487	2.69373		NM_152379:C1orf131	17425	7
2461473	3.57408		NM_005646:TARBP1	87791	30
2461531	2.00114		NM_182972:IRF2BP2	5257	2
2461891	3.60693		NM_152490:B3GALNT2	57249	13
2463425	2.34149		NM_000143:FH	22159	10
2463482	4.2092		NM_014322:OPN3	87275	15
2463864	4.87528		NM_014812:CEP170	130979	20
2464353	5.10286		NM_001126:ADSS	43641	14
2464499	2.32738		NM_031844:HNRNPU	13377	15
2465324	2.87115		NM_015446:AHCTF1	92881	36
2465519	2.24252		NM_024804:ZNF669	6269	5
2465551	3.0312		NM_003431:ZNF124	50034	4
2466039	2.01608		NM_017865:ZNF692	9139	12
2468811	8.92627		NM_003887:ASAP2	198919	28
2469910	2.5664		NM_145693:LPIN1	149815	22
2471316	7.34705		NM_182625:GEN1	31508	14
2472914	2.21375		NM_181713:UBXN2A	77625	8
2473571	2.32639		NM_016131:RAB10	103348	6
2473735	2.24594		NM_000183:HADHB	47299	17
2473784	3.29984		NM_033505:EPT1	87345	10
2473965	2.28628		NM_017877:C2orf18	16948	6
2473991	2.07389		NM_001809:CENPA	36779	6
2474341	2.69611		NM_004341:CAD	26403	44
2474681	2.10234		NM_007266:GPN1	23262	15
2474977	2.12078		NM_005253:FOSL2	24865	4
2475407	4.81441		NM_024692:CLIP4	91950	17
2475710	4.31128		NM_182551:LCLAT1	197000	8
2476075	2.28413		NM_014946:SPAST	94027	17
2476176	3.06299		NM_032312:YIPF4	34024	6
2476219	4.43975		NM_016252:BIRC6	261871	74
2477372	2.09367		NM_144736:C2orf56	21773	10
2479510	2.43138		NM_016008:DYNC2LI1	35972	13
2479640	3.1943		NM_177968:PPM1B	76416	6
2480168	3.7994		NM_005400:PRKCE	536646	15
2480589	2.07083		NM_014171:CRIPT	9327	5
2480961	5.96189		NM_002354:EPCAM	42444	11
2480992	6.99677		NM_000251:MSH2	159343	17
2481142	3.36818		NM_000179:MSH6	23872	14
2481308	2.09158		NR_024188:KLRAQ1	74789	22
2481379	2.32084		NM_172311:STON1-GTF2A1L	246575	11
2482211	2.24429		NM_001008708:CHAC2	7405	3
2483451	3.50317		NR_036441:VRK2	252270	16
2484422	2.0992		NM_002618:PEX13	32035	4
2484552	2.84572		NM_152392:AHSA2	10134	9
2484970	2.28479		NM_015252:EHBP1	372637	25
2485112	5.11069		NM_014562:OTX1	7780	5
2485636	3.49046		NM_003038:SLC1A4	35389	9
2486520	3.392		NM_019002:ETAA1	13227	6
2486740	2.25241		NM_020143:PNO1	18395	7
2487082	2.84957		NM_032208:ANTXR1	236150	18
2487412	2.86287		NM_001153:ANXA4	105674	13
2487696	3.27569		NM_016297:PCYOX1	23806	6
2488959	2.96271		NM_213622:STAMBP	44701	11
2489606	5.53293		NM_019896:POLE4	11637	5
2491046	2.30394		NR_003663:FUNDC2P2	1521	2
2491336	2.38514		NM_020122:KCMF1	84345	7
2493813	3.17135		NM_021088:ZNF2	18889	5
2494447	2.43987		NM_004804:CIAO1	7218	7
2494709	2.64711		NM_020184:CNNM4	50990	7
2494749	2.97371		NM_017623:CNNM3	17667	8
2495446	3.24648		NM_004027:INPP4A	146180	26
2496382	7.68246		NM_002518:NPAS2	176678	21
2496628	2.37435		NM_017546:C2orf29	17515	7
2498143	5.09967		NM_003581:NCK2	149377	5
2498977	5.37797		NR_028063:GCC2	60855	23
2499053	2.03292		NM_001193488:LIMS1	152846	10
2499234	8.43479		NM_144978:CCDC138	89822	15
2500615	2.4428		NM_032824:TMEM87B	64096	19
2500803	2.00779		NM_153712:TTL	50497	7
2500838	2.27268		NM_019014:POLR1B	35182	16
2502952	2.25509		NM_001105198:TMEM177	7341	3
2503200	3.22615		NM_002881:RALB	54646	6
2503374	26.8653		NM_005270:GLI2	257031	14
2505529	2.88698		NM_014369:PTPN18	19403	15
2507380	2.54557		NM_015361:R3HDM1	193816	26
2507495	4.90515		NM_014607:UBXN4	43445	14
2510884	6.71375		NM_152522:ARL6IP6	43282	5
2511432	3.18487		NM_001083112:GPD2	178446	19
2512701	2.16162		NM_005805:PSMD14	103680	12
2514441	3.91048		NM_004792:PPIG	63847	15
2515183	5.0342		NR_028482:DCAF17	50836	14
2515240	3.65524		NM_024843:CYBRD1	35887	4
2515402	3.42284		NM_199227:METAP1D	82669	10
2515707	2.70798		NM_002610:PDK1	69723	14
2515783	2.59424		NM_007023:RAPGEF4	317620	31
2515933	2.34575		NM_133646:ZAK	192576	20
2516023	3.64681		NM_031942:CDCA7	14178	10
2517013	3.16417		NR_027850:MTX2	68631	11
2517588	2.17313		NM_145739:OSBPL6	204953	26
2518889	2.14451		NM_194250:ZNF804A	341127	4
2519229	2.16149		NM_002210:ITGAV	90839	30
2519480	2.72198		NM_016315:GULP1	304258	13
2519756	3.01238		NM_032168:WDR75	34133	22
2519860	2.44067		NM_019048:ASNSD1	9412	6
2520429	2.85369		NM_001130158:MYO1B	180205	31
2521500	3.74205		NM_199482:MOBKL3	38129	8
2521556	2.40053		NM_138395:MARS2	3027	2
2521997	3.01559		NM_153689:C2orf69	44680	2
2522212	3.90329		NM_152524:SGOL2	73775	9
2522439	5.62702		NM_014670:BZW1	13253	12
2522509	2.39998		NM_021824:NIF3L1	14606	8
2522616	2.65461		NM_003879:CFLAR	48207	10
2523045	2.51025		NM_003507:FZD7	3851	1
2523354	2.74203		NM_173511:FAM117B	134580	8
2523855	2.09194		NM_005214:CTLA4	6175	4
2524653	2.03384		NM_003812:ADAM23	177589	26
2524743	2.05962		NM_001136194:FASTKD2	27153	12
2524817	2.50575		NM_173077:CPO	29921	9
2525053	5.2172		NM_004379:CREB1	73695	10
2525182	2.42571		NM_001142300:CCNYL1	50300	11
2525852	2.12985		NM_199229:RPE	19012	7
2526759	2.25567		NM_004044:ATIC	37948	16
2526980	2.741		NM_021141:XRCC5	98840	23
2527131	2.75983		NM_014140:SMARCAL1	70640	18
2527672	3.07163		NM_022572:PNKD	76402	10
2527939	2.16548		NM_004328:BCS1L	4680	9
2529782	3.08534		NM_022915:MRPL44	10311	4
2530425	2.27839		NM_000091:COL4A3	150228	52
2530539	2.00723		NM_020194:MFF	32684	11
2531522	5.66276		NM_016289:CAB39	108231	9
2531712	2.03517		NM_002807:PSMD1	115964	25
2532272	2.0596		NM_001632:ALPP	4356	11
2532510	3.51799		NM_001103147:GIGYF2	163277	31
2533999	2.64581		NM_020311:CXCR7	14572	2
2534126	2.92436		NM_198189:COPS8	15155	9
2534354	3.44938		NM_001137552:LRRFIP1	186107	24
2534865	3.22324		NM_001040445:ASB1	25509	5
2538000	3.86546		NM_002936:RNASEH1	13824	8
2540210	2.50727		NM_024894:NOL10	119210	21
2540578	2.14041		NR_003093:E2F6	21797	9
2542651	4.16617		NM_001006657:WDR35	79872	28
2542816	2.98687		NM_015317:PUM2	103544	21
2544238	3.03472		U61167:ITSN2	157851	41
2544662	4.79728		NM_175630:DNMT3A	109615	24
2545681	2.43847		NM_001521:GTF3C2	31153	19
2545750	2.593		NM_172195:EIF2B4	6135	14
2545811	2.04927		NM_177983:PPM1G	28494	11
2548172	2.26979		NM_005102:FEZ2	94661	9
2548274	4.22885		NM_003162:STRN	122833	19
2548402	4.07798		NM_002759:EIF2AK2	57856	17
2548500	2.00012		NM_005813:PRKD3	74307	19
2548699	2.47111		NM_000104:CYP1B1	42929	3
2548871	4.19278		NM_138394:HNRPLL	41609	14
2549092	2.02766		NM_005633:SOS1	142950	24
2549455	2.46451		NR_028102:THUMPD2	43208	11
2549565	2.22299		NM_021097:SLC8A1	498908	11
2550790	2.79087		NM_133259:LRPPRC	109782	38
2550959	2.31245		NM_006036:PREPL	45582	15
2551189	2.40369		NM_016932:SIX2	4201	2
2551690	4.01614		NM_173074:PIGF	36183	7
2551786	2.23147		NM_139279:MCFD2	39986	5
2553911	5.04462		NM_001122964:SMEK2	71588	17
2553970	3.70326		NM_033109:PNPT1	59646	29
2555630	3.30455		NM_006430:CCT4	20716	15
2556302	2.9223		NM_020651:PELI1	51803	7
2556529	2.29431		NM_014755:SERTAD2	118695	2
2556752	2.85615		NM_181784:SPRED2	121787	6
2557549	2.06268		NM_006333:C1D	69819	6
2557668	2.15273		NM_138458:WDR92	129993	15
2558045	2.07216		NM_002056:GFPT1	67478	20
2558118	2.71219		NM_015700:NFU1	41879	8
2558511	2.9551		NM_022173:TIA1	39217	14
2558612	4.01711		NM_003236:TGFA	106914	7
2559449	2.9352		NM_015470:RAB11FIP5	83340	5
2559696	2.05102		NM_016058:TPRKB	8297	6
2560076	2.32914		NM_033046:RTKN	16587	13
2560149	3.37264		NM_032779:CCDC142	11423	11
2562233	2.09022		NM_017750:RETSAT	12533	11
2563654	2.50021		NM_004836:EIF2AK3	70836	18
2564599	2.0238		NM_031902:MRPS5	62228	12
2565143	2.4333		NM_020151:STARD7	23967	8
2565579	2.16534		NM_016466:ANKRD39	21485	9
2566504	7.84434		NM_207362:C2orf55	142414	10
2566645	2.64124		NM_138798:MITD1	19632	8
2566740	7.24294		NM_005783:TXNDC9	36076	7
2567447	3.09455		NM_001102426:TBC1D8	245250	20
2568687	5.37679		NM_201557:FHL2	80792	8
2570616	5.81573		NM_004336:BUB1	40417	25
2571075	9.21735		NM_022662:ANAPC1	118420	48
2571217	4.78963		NM_032494:ZC3H8	39460	9
2571457	3.01877		NM_152515:CKAP2L	28325	10
2571979	3.62149		NM_025181:SLC35F5	51813	17
2573641	3.58157		NM_015282:CLASP1	311812	40
2575161	2.00046		NM_031445:AMMECR1L	24293	8
2576281	3.33613		NM_001009993:FAM168B	45585	7
2577958	5.30251		NM_001349:DARS	79424	16
2581430	2.73147		NM_005843:STAM2	59192	14
2582562	3.07469		NM_001105:ACVR1	139417	12
2583014	2.04322		NM_013450:BAZ2B	297714	37
2584134	2.46584		NM_004460:FAP	74468	26
2586227	2.48502		NM_024622:FASTKD1	44127	15
2586845	2.85772		NM_003705:SLC25A12	223887	18
2587520	2.94415		NM_003111:SP3	59244	7
2587790	2.03552		NM_152529:GPR155	54857	17
2588127	2.30771		NM_001689:ATP5G3	8350	5
2588319	3.02459		NM_030650:KIAA1715	78948	15
2589214	2.51532		NM_003690:PRKRA	20099	9
2590736	2.08377		NM_013436:NCKAP1	113982	32
2591906	3.22713		NM_022353:OSGEPL1	16568	9
2592268	5.06978		NM_139266:STAT1	56603	25
2593159	10.6558		NM_004226:STK17B	42938	8
2593352	2.87618		NM_012086:GTF3C3	36694	18
2593407	9.82002		NM_024989:PGAP1	94793	28
2594569	7.23619		NM_006190:ORC2	54708	18
2594951	2.72407		NM_001044385:ALS2CR4	23387	14
2594987	2.23785		NM_033066:MPP4	53825	25
2595042	2.81863		NM_020919:ALS2	80636	34
2596689	4.38985		NM_145280:FAM119A	45298	5
2597409	5.66651		NM_006055:LANCL1	46404	10
2597867	2.70413		NM_016260:IKZF2	152723	9
2598496	4.51593		NM_018000:MREG	91263	6
2599433	6.75133		NM_020935:USP37	118111	26
2599500	2.07293		NM_001105537:ZNF142	21740	11
2601230	3.04582		NM_003469:SCG2	5564	3
2601287	7.18629		NM_001039569:AP1S3	86342	6
2601341	2.64087		NM_020830:WDFY1	89672	12
2601995	2.86579		NM_005544:IRS1	64719	2
2602110	2.20413		NM_000092:COL4A4	161403	48
2602997	2.64625		NM_152527:SLC16A14	34018	5
2603597	2.2		NM_002601:PDE6D	53848	5
2603960	2.07799		NM_002242:KCNJ13	10105	3
2605749	2.09521		NM_022817:PER2	46065	23
2606026	2.38528		NM_006037:HDAC4	353485	27
2606643	2.19005		NM_138336:MYEOV2	10245	5
2607020	2.37186		NR_028049:MTERFD2	27279	7
2608156	2.716		NM_182916:TRNT1	23964	10
2608309	2.2307		NM_020873:LRRN1	48267	3
2608419	3.8345		NM_006515:SETMAR	14264	4
2608469	2.49265		NM_001099952:ITPR1	354493	63
2609560	2.61236		NM_015453:THUMPD3	23950	10
2610044	2.95209		NM_032492:JAGN1	3796	5
2610336	2.30048		NM_000551:VHL	11213	4
2610707	2.48525		NM_001098213:HRH1	126465	3
2611056	7.43777		NM_138712:PPARG	146989	9
2611122	9.40369		NM_025265:TSEN2	55192	13
2612175	3.38583		NM_003298:NR2C2	106017	15
2612278	3.52125		NM_014296:CAPN7	46767	21
2612813	6.33461		NM_015184:PLCL2	287936	7
2613386	3.84191		NM_004162:RAB5A	38097	7
2613880	2.08009		NM_152653:UBE2E2	388774	6
2614142	2.17612		NM_005126:NR1D2	34487	9
2615360	2.85819		NM_001024847:TGFBR2	87641	9
2615808	2.03709		NM_015141:GPD1L	63025	8
2615938	2.75707		NM_138410:CMTM7	91397	5
2616932	2.2847		NM_000249:MLH1	72558	20
2617041	2.40725		NM_002078:GOLGA4	123575	24
2617276	3.79308		NM_001008392:CTDSPL	122510	8
2617687	5.0725		NM_005108:XYLB	74589	19
2617752	2.27604		NM_001106:ACVR2B	29607	11
2618640	2.47182		NM_001034996:RPL14	7767	7
2619323	2.00306		NM_016305:SS18L2	13275	4
2619666	4.01935		NM_017719:SNRK	138253	8
2619761	2.81657		NM_016006:ABHD5	44259	7
2620160	4.00669		NM_006991:ZNF197	63584	7
2620194	2.79164		NM_003420:ZNF35	12065	4
2620256	2.51682		NM_020242:KIF15	111660	37
2621451	2.00126		NM_138615:DHX30	47287	23
2621583	4.29062		NM_016089:ZNF589	58154	7
2622121	2.27698		NM_001165928:DAG1	66903	6
2624074	2.66691		NM_206825:GNL3	13337	15
2624565	4.29805		NM_018725:IL17RB	19221	11
2625606	4.16025		NM_012096:APPL1	51216	22
2625793	7.69182		NM_007159:SLMAP	173719	22
2626258	2.73142		NM_153331:KCTD6	10247	4
2627390	2.22012		NM_000333:ATXN7	138906	14
2628260	2.32553		NM_032505:KBTBD8	12908	4
2628785	2.35954		NM_198177:MITF	228903	10
2631845	2.14798		NM_014043:CHMP2B	28278	6
2632453	2.17489		NM_182896:ARL13B	75530	11
2632919	2.34008		NM_032146:ARL6	36589	10
2633631	3.26855		NM_020202:NIT2	20905	10
2633930	2.13278		NM_020357:PCNP	20343	5
2634027	2.64315		NM_024548:CEP97	46638	12
2634058	3.14767		NM_145037:FAM55C	49028	8
2634494	7.09955		NM_001627:ALCAM	209992	16
2634965	5.25329		NM_001142568:BBX	288389	19
2635906	24.0925		NM_001134438:PHLDB2	244038	18
2635983	3.15908		NM_018394:ABHD10	14354	6
2636185	3.4641		NM_017945:SLC35A5	23869	8
2636272	2.08298		NM_014170:GTPBP8	24143	13
2636626	2.1357		NM_017577:GRAMD1C	118993	19
2637980	3.76334		NM_152305:POGLUT1	25771	11
2638728	3.32371		NM_021082:SLC15A2	50099	22
2638962	3.74465		NM_138287:DTX3L	10966	5
2639874	2.69599		NM_000373:UMPS	14828	7
2642325	2.05048		NM_014382:ATP2C1	166118	30
2642562	2.17574		NR_033268:NUDT16	7160	4
2642791	17.2694		NM_015268:DNAJC13	121507	56
2644014	2.87614		NM_000532:PCCB	87591	16
2644128	2.89575		NM_025246:TMEM22	37246	2
2644155	2.3326		NM_006153:NCK1	87616	4
2644202	2.07033		NM_144717:IL20RB	64856	7
2644702	4.14515		NM_018147:FAIM	24771	6
2645579	3.8127		NM_006506:RASA2	128296	24
2645906	2.41454		NM_001172312:PLS1	117278	16
2646327	2.97018		NM_173552:C3orf58	76922	3
2647154	2.26444		NM_004130:GYG1	36292	8
2647216	4.22282		NM_032383:HPS3	44149	17
2647458	2.74283		NM_007282:RNF13	149432	12
2648378	2.54006		NM_002886:RAP2B	6237	1
2648677	2.20366		NM_007289:MME	159585	23
2649532	2.26843		NM_016625:RSRC1	439876	11
2649640	2.82844		NM_024996:GFM1	48298	19
2651782	2.93242		NM_003262:SEC62	31739	9
2651916	2.80396		NM_002740:PRKCI	83617	18
2652410	3.4543		NM_022763:FNDC3B	362038	26
2652675	2.17429		NM_018098:ECT2	70793	25
2654069	2.24281		NM_002492:NDUFB5	22958	7
2654091	3.46568		NM_003940:USP13	136647	21
2655168	2.40819		NM_018023:YEATS2	114808	31
2655438	2.96849		NM_004423:DVL3	18223	16
2656146	2.63186		NM_004721:MAP3K13	206157	15
2657250	8.6632		NM_005578:LPP	737389	11
2658346	4.01077		NM_130833:OPA1	104680	31
2659362	2.20676		NR_034088:LOC401109	18255	3
2659560	2.07578		NM_001166304:PIGX	96233	8
2659918	2.02779		NM_032773:LRCH3	97211	22
2660029	2.33065		NM_001136049:LMLN	83521	17
2661919	2.07946		BC052614:C3orf32	125641	19
2661992	2.44872		NM_000916:OXTR	19221	4
2662020	2.02255		NM_020165:RAD18	188370	13
2662356	2.34585		NM_133480:TADA3	13152	9
2662397	3.29484		NM_173659:RPUSD3	6754	9
2662956	4.0115		NM_014667:VGLL4	285145	19
2663038	2.53596		NM_138807:C3orf31	56478	10
2663130	2.29007		NM_003256:TIMP4	6301	5
2663396	2.12259		NM_014869:IQSEC1	175899	15
2663785	3.6514		NM_144636:CHCHD4	12791	5
2663810	2.5283		NM_004628:XPC	33637	16
2665472	2.56561		NM_144715:EFHB	67554	15
2666103	3.71367		NM_020345:NKIRAS1	54932	5
2666566	2.50049		NM_018297:NGLY1	71096	12
2666807	3.58484		NM_199347:NEK10	259376	25
2667181	2.49028		NM_022461:AZI2	34125	9
2667809	2.20832		NM_017784:OSBPL10	419691	12
2668021	3.94292		NM_017801:CMTM6	22097	4
2668351	2.25228		NM_014517:UBP1	53036	17
2669184	2.61733		NM_006309:LRRFIP2	131064	29
2670481	3.23608		NM_017886:ULK4	715833	37
2672857	2.35127		NM_003074:SMARCC1	196835	28
2673085	2.51664		NM_001789:CDC25A	31257	15
2673136	2.34791		NM_005793:NME6	8422	7
2674242	2.64187		NM_001664:RHOA	53854	6
2675925	2.02526		NM_001947:DUSP7	7632	3
2676219	2.47158		NM_018313:PBRM1	140566	30
2676352	3.43546		NM_003157:NEK4	60166	16
2676454	2.0931		NM_205853:MUSTN1	26981	24
2676518	3.09442		NM_001005159:SFMBT1	143074	22
2676927	2.32668		NM_021237:SELK	7579	5
2678116	3.917		NM_152678:FAM116A	67633	20
2678367	2.30583		NM_000925:PDHB	6228	11
2679864	3.70977		NM_014814:PSMD6	13434	9
2680819	4.245		NM_003848:SUCLG2	294155	11
2681195	2.15897		NM_003968:UBA3	25679	18
2681753	3.33624		NM_032682:FOXP1	629297	22
2682568	2.3089		NM_018130:SHQ1	112638	11
2683763	3.07444		NM_133631:ROBO1	1170576	31
2684187	3.47176		NM_000158:GBE1	272463	17
2685034	2.3682		NM_001008390:CGGBP1	97942	4
2685776	3.64799		NM_001042533:MINA	30641	10
2686023	3.15878		NM_080927:DCBLD2	105749	23
2686371	2.3976		NM_014820:TOMM70A	38009	13
2686768	3.0031		NM_000986:RPL24	5692	6
2687255	4.09334		NM_170662:CBLB	214092	19
2689112	2.76032		NM_144718:SPICE1	72470	18
2689516	8.13307		NM_015642:ZBTB20	809178	12
2691575	4.02956		NM_199420:POLQ	115215	31
2691798	2.15639		NM_001023570:IQCB1	65317	15
2692136	17.3629		NM_024610:HSPBAP1	53826	9
2692411	3.0841		NM_198402:PTPLB	94366	7
2692573	2.05429		NM_022757:CCDC14	64413	13
2693149	5.60073		NM_003794:SNX4	73547	14
2693217	2.37025		NM_022776:OSBPL11	66233	13
2693357	2.13841		NM_017836:SLC41A3	95207	12
2694314	4.73074		NM_032638:GATA2	13759	7
2694644	2.43854		NM_001127192:CNBP	14439	5
2694785	2.29946		NM_003925:MBD4	9092	8
2695941	2.24148		NM_007027:TOPBP1	63719	28
2696802	3.51944		NM_005862:STAG1	416144	36
2697564	3.21963		NM_006219:PIK3CB	180921	23
2698693	2.55497		NR_033289:GK5	62036	18
2698738	2.6111		NM_019001:XRN1	141456	42
2698844	10.8225		NM_001184:ATR	129592	47
2699564	2.34885		NM_182943:PLOD2	94214	20
2700500	2.34909		NM_016094:COMMD2	14030	6
2700780	2.46582		NM_152394:FAM194A	44087	15
2700828	5.11405		NM_005067:SIAH2	22351	3
2701892	3.34837		NM_173657:C3orf33	43740	7
2701927	2.35206		NM_004733:SLC33A1	27914	7
2703133	2.66945		NM_173084:TRIM59	142895	21
2703217	2.62634		NM_002268:KPNA4	70594	17
2703377	2.05792		NM_003781:B3GALNT1	21502	8
2704441	10.8895		NM_001164000:MECOM	580120	17
2704894	2.12865		NM_024947:PHC3	95018	15
2705164	2.53407		NM_020390:EIF5A2	20279	5
2705748	3.9214		NM_001146276:NCEH1	80970	5
2706938	2.57934		NM_021629:GNB4	52389	10
2707824	2.77806		NM_020166:MCCC1	100858	19
2708287	4.13583		NM_005688:ABCC5	98082	31
2708720	2.24909		NM_001966:EHHADH	92276	8
2711205	2.25794		NM_032279:ATP13A4	191035	30
2711644	2.35886		NM_024524:ATP13A3	95693	33
2711751	2.61933		NM_138399:TMEM44	46017	11
2711957	4.76718		NM_152531:C3orf21	202889	5
2712040	2.84396		NM_012287:ACAP2	168343	23
2712632	2.66943		NM_003234:TFRC	55007	19
2712958	3.51176		NM_182627:WDR53	14490	4
2713192	2.30775		NM_001098424:DLG1	256741	27
2713837	3.72151		NM_001039127:ZNF718	33394	3
2714672	2.58187		NM_001017405:MAEA	50297	10
2715016	2.75878		NM_000142:FGFR3	15566	18
2715440	2.00642		NM_002938:RNF4	163101	9
2715476	2.26318		NM_003704:FAM193A	107305	20
2717165	3.30107		NM_020773:TBC1D14	123877	14
2719440	2.14547		NM_001135170:C1QTNF7	106349	4
2720732	3.21575		NM_145048:PACRGL	56626	10
2721777	2.38922		NM_018323:PI4K2B	118452	11
2721809	2.68832		NM_024936:ZCCHC4	57599	13
2722151	2.16182		NM_203284:RBPJ	271465	12
2723605	4.28139		NM_018302:C4orf19	169555	4
2723710	3.28372		NM_018290:PGM2	36304	14
2723997	2.04249		NM_016531:KLF3	36847	6
2724235	2.54594		NM_025132:WDR19	103407	37
2724338	2.4379		NM_006859:LIAS	18654	11
2725061	4.14997		NM_014988:LIMCH1	340438	32
2725779	2.81553		NM_021927:GUF1	22500	17
2726323	2.27022		NM_020846:SLAIN2	84738	8
2726483	4.34194		NM_017830:OCIAD1	56606	9
2727762	2.60313		NM_024592:SRD5A3	26988	5
2727913	3.76039		NM_018261:EXOC1	51419	19
2727976	2.31953		NM_025009:CEP135	84234	26
2728189	2.70768		NM_006452:PAICS	25628	10
2728408	2.02743		NM_005612:REST	39536	5
2728448	2.25823		NM_000938:POLR2B	53447	26
2730673	7.53277		NM_173468:MOBKL1A	120124	7
2730714	5.13002		NM_000788:DCK	38377	8
2731192	2.37475		NM_000477:ALB	24299	16
2731831	5.08556		NM_003715:USO1	85621	25
2732611	2.39311		NM_020236:MRPL1	98674	10
2732942	3.00228		NM_198892:BMP2K	140031	16
2735459	2.26249		NM_014606:HERC3	184733	26
2736259	5.05383		NM_001128429:SMARCAD1	83682	25
2736853	2.49736		NM_001100426:RAP1GDS1	182478	15
2737717	3.35259		NM_003998:NFKB1	115974	24
2738146	2.45075		NM_017628:TET2	133942	11
2738314	2.86564		NM_024751:GSTCD	138951	12
2738378	2.06289		NM_001184690:NPNT	109253	14
2738466	3.99815		NM_004757:AIMP1	33683	8
2738664	2.42719		NM_152621:SGMS2	90485	7
2738723	3.2309		NM_001184705:HADH	45462	9
2739079	2.27261		NM_006323:SEC24B	106685	25
2739714	2.33408		NM_152400:C4orf32	43685	2
2739755	4.30879		NM_018569:AP1AR	38311	10
2741768	3.18803		NM_001034194:EXOSC9	15705	13
2742109	2.61661		NM_002006:FGF2	71529	3
2742134	2.37603		NM_145207:SPATA5	391581	16
2742224	2.46256		NM_005841:SPRY1	6961	3
2742581	3.14159		NM_024582:FAT4	176534	17
2742935	2.76532		NM_014278:HSPA4L	52251	20
2743029	3.07441		BC128142:C4orf29	74432	13
2743315	3.19424		NM_199320:PHF17	65601	12
2744734	2.40267		NM_002413:MGST2	74978	7
2744980	2.32877		NM_001153484:SCOC	125271	5
2745220	2.17727		NM_014487:ZNF330	13811	10
2745499	2.16377		NM_032557:USP38	38914	11
2746119	3.07508		NM_005900:SMAD1	76886	7
2746591	2.78133		NM_001957:EDNRA	64038	8
2746645	2.37686		NM_018241:TMEM184C	54662	10
2747961	2.01532		NM_033393:FHDC1	43345	12
2748061	2.40435		NM_015271:TRIM2	186979	12
2748163	3.4525		NM_032117:MND1	70470	10
2748198	4.48072		NM_001131007:KIAA0922	170366	35
2750527	2.8627		NM_007246:KLHL2	115539	15
2750753	2.51167		NM_012464:TLL1	230638	22
2751066	6.91227		NM_001166108:PALLD	431392	22
2751936	2.10992		NM_017423:GALNT7	155215	12
2752725	2.62682		NM_018248:NEIL3	53108	10
2753707	2.09235		NR_003612:FAM92A3	2455	2
2753732	3.58079		NM_024949:WWC2	221485	24
2753994	2.98754		NM_021942:C4orf41	54326	31
2754937	2.03624		NM_003265:TLR3	15950	6
2756892	3.24739		NM_001131034:RNF212	57313	10
2757319	2.18966		NM_006527:SLBP	19756	8
2757796	2.70342		NM_020972:ZFYVE28	149082	13
2757944	3.57915		NM_024309:TNIP2	14729	6
2758076	2.15035		NM_003703:NOP14	25453	19
2758658	3.4985		NM_032927:TMEM128	12682	5
2759038	2.01679		NM_001313:CRMP1	144975	15
2761151	4.25265		NM_001017979:RAB28	123012	8
2761285	2.82096		NM_148894:BOD1L	58986	26
2761734	4.31417		NR_036464:FBXL5	77141	12
2762500	2.46737		NM_153686:LCORL	178661	7
2764054	2.03447		NM_016955:SEPSECS	40578	12
2764192	3.67018		NM_015187:SEL1L3	116328	24
2765865	2.30858		NM_001085400:RELL1	95577	7
2766122	2.05195		NR_026804:FLJ13197	52183	8
2766492	4.24223		BC008502:C4orf34	88170	5
2766588	4.02457		NM_001100399:PDS5A	155094	33
2766788	3.2226		NM_019027:RBM47	207621	7
2766893	2.61753		NM_004307:APBB2	406688	18
2767378	2.03625		NM_006095:ATP8A1	248733	37
2768273	6.89289		NM_152995:NFXL1	67397	24
2768468	3.46149		NM_015030:FRYL	282962	64
2769063	2.2569		NM_022832:USP46	65163	11
2769512	2.35683		NR_027153:RPL21P44	475	1
2770242	3.38725		NM_002703:PPAT	42254	11
2770427	2.40571		NM_032313:C4orf14	15454	7
2770469	2.81538		NM_001553:IGFBP7	79613	5
2772614	3.12527		NM_002092:GRSF1	24164	11
2773023	3.58545		NM_032217:ANKRD17	185423	34
2773358	2.13175		NM_002704:PPBP	1160	3
2774049	2.18767		NM_005506:SCARB2	55157	12
2774365	4.98608		NM_006835:CCNI	28848	7
2774817	2.56114		NM_001040202:PAQR3	52312	13
2775756	2.23756		NM_014933:SEC31A	82506	29
2775909	2.26628		NM_001130716:PLAC8	47028	8
2775965	2.588		NM_015697:COQ2	23379	7
2776088	2.86687		NM_139076:FAM175A	62410	9
2777070	2.19749		NM_016245:HSD17B11	54777	7
2777333	4.94838		NM_152542:PPM1K	22607	7
2777412	3.24822		NM_032906:PIGY	2829	2
2777639	3.07099		NM_198281:GPRIN3	63733	2
2777714	5.86866		NM_001146054:SNCA	114217	6
2779095	3.37597		NM_000671:ADH5	17821	9
2779434	3.85784		NM_001031723:DNAJB14	50479	10
2780143	2.46887		NM_020139:BDH2	20449	10
2780172	2.12892		NM_001813:CENPE	92604	50
2780522	2.09053		NM_176869:PPA2	105005	14
2782292	2.06642		NM_018392:C4orf21	97660	28
2782545	2.72101		NM_172127:CAMK2D	310896	21
2782694	2.04712		NM_024590:ARSJ	79444	4
2783316	2.72249		NM_014822:SEC24D	115861	23
2784131	2.77089		NM_176824:BBS7	46058	19
2785035	2.72008		NM_152778:MFSD8	48191	13
2785114	2.03223		NM_006320:PGRMC2	19593	4
2786657	2.87976		NM_030648:SETD7	60686	8
2787459	2.84871		NM_003866:INPP4B	824273	27
2788143	3.45791		NM_014885:ANAPC10	131430	7
2789266	2.01546		NM_006726:LRBA	751286	58
2793221	2.02787		NM_012224:NEK1	219355	36
2793441	4.08743		NM_016228:AADAT	31478	14
2796484	2.03272		NM_004346:CASP3	21814	8
2796790	2.14854		NM_020827:KIAA1430	49840	5
2796847	2.02442		NM_018409:LRP2BP	32022	9
2798586	3.40237		NM_020731:AHRR	134116	12
2798777	3.04181		NM_018140:CEP72	54897	12
2798915	2.80317		NM_004237:TRIP13	26715	13
2800477	4.44135		NM_001047:SRD5A1	36220	6
2800906	3.86777		NM_002454:MTRR	54840	15
2802398	2.8492		NM_007118:TRIO	388425	58
2802739	2.65787		NM_138348:FAM105B	35048	7
2805635	2.29533		NM_000908:NPR3	98081	8
2806231	2.97005		NM_018321:BRIX1	10621	10
2806256	3.60751		NM_194283:DNAJC21	29372	13
2807359	5.26257		NM_003999:OSMR	99739	18
2807686	2.73747		NM_032587:CARD6	18990	4
2807862	2.55228		NM_175921:C5orf51	17449	6
2807886	6.53913		NM_012176:FBXO4	16490	7
2809128	2.32082		NM_181501:ITGA1	168598	29
2809831	3.06263		NM_001008397:GPX8	6954	4
2810764	2.20388		NM_152687:GAPT	5656	3
2812273	2.5824		NM_015342:PPWD1	24314	12
2812315	2.99971		NR_003545:C5orf44	41518	13
2812359	5.39527		NM_020726:NLN	149531	14
2812435	2.02758		NM_018695:ERBB2IP	156075	26
2813364	2.15962		NM_024055:SLC30A5	37424	16
2813524	5.53441		NM_133343:RAD17	45509	19
2814642	2.1111		NM_022132:MCCC2	71417	17
2814756	3.72818		NM_005909:MAP1B	102335	7
2815220	7.35642		NM_173490:TMEM171	11526	4
2816030	2.57487		NM_016218:POLK	89389	16
2816681	6.28147		NM_003719:PDE8B	219359	22
2817291	2.09591		NM_152405:JMY	91114	12
2817731	2.63379		NM_014733:ZFYVE16	71338	19
2817837	2.05856		NM_002439:MSH3	222165	25
2818079	5.80572		NM_032280:ZCCHC9	11708	6
2818212	3.61315		NM_031482:ATG10	304398	9
2818454	4.86243		NM_003401:XRCC4	279232	9
2819044	3.35142		NM_002890:RASA1	124441	26
2820925	3.60069		NM_014899:RHOBTB3	110862	12
2821194	3.43426		NR_033798:CAST	249775	32
2821417	3.18723		NM_175920:LNPEP	102122	18
2822407	2.1125		NM_015216:PPIP5K2	83085	33
2823326	2.69585		NM_005246:FER	449020	20
2823551	2.70874		NM_002372:MAN2A1	180260	22
2823745	6.26549		NM_138773:SLC25A46	27021	9
2823820	2.17033		NM_139281:WDR36	42493	24
2824089	4.30349		NR_015370:NCRNA00219	3751	3
2824198	2.67011		NM_001127511:APC	160085	17
2824286	3.2846		NM_003135:SRP19	31892	5
2824986	3.99991		NM_016144:COMMD10	327772	7
2826064	3.47386		NM_152546:SRFBP1	113610	8
2826343	2.66243		NM_014035:SNX24	185916	8
2827156	3.24122		NM_032177:PHAX	26985	6
2827525	3.46291		NM_001046:SLC12A2	105923	27
2827709	2.50859		NM_016048:ISOC1	19336	6
2828479	3.2066		NM_003059:SLC22A4	49764	10
2828564	3.1295		NM_005732:RAD50	88603	25
2828856	3.20179		NM_002154:HSPA4	54488	19
2829947	3.1244		NM_000358:TGFBI	34924	17
2832052	3.58709		NM_012208:HARS2	7879	13
2833024	6.11135		NM_183401:RNF14	31964	9
2834503	2.40246		NM_001127698:SPINK5	111607	34
2835006	2.52786		NM_152407:GRPEL2	9154	4
2835213	21.8401		NM_133263:PPARGC1B	124725	12
2835440	2.06904		NM_001008657:TCOF1	42669	28
2835531	2.81338		NM_001543:NDST1	72393	15
2835576	2.22496		NM_007286:SYNPO	58141	3
2836451	6.12101		NR_024152:MFAP3	181573	5
2838598	2.09348		NM_004060:CCNG1	10623	11
2838656	2.42382		NM_001142556:HMMR	31773	19
2839671	2.5793		NM_002887:RARS	32855	15
2842429	6.38265		NM_198567:C5orf25	107630	12
2842860	2.50853		NM_012279:ZNF346	58494	9
2842951	2.88569		NM_172349:NSD1	167191	24
2843283	2.02351		NM_007255:B4GALT7	10248	6
2843619	2.15841		NM_031266:HNRNPAB	6657	8
2843804	3.85152		NM_058230:ZNF354B	28170	5
2844410	6.23543		NM_014757:MAML1	63662	6
2844479	2.09958		NM_003900:SQSTM1	31691	9
2845973	3.00997		NM_024830:LPCAT1	67498	17
2850071	2.33229		NM_012334:MYO10	270978	41
2852274	2.0123		NM_001040446:MTMR12	86016	16
2852989	2.76659		NR_026591:RAD1	13726	9
2853388	2.60529		NM_001085411:C5orf33	49688	13
2854092	2.11467		NM_002310:LIFR	133392	20
2854241	3.32167		NM_152756:RICTOR	136490	39
2855058	4.24285		NM_000436:OXCT1	140455	17
2855614	2.79012		NM_198566:C5orf34	28445	13
2856484	2.50099		NM_176806:MOCS2	14382	7
2856634	3.30245		NM_019087:ARL15	426638	5
2857131	2.64101		NM_019030:DHX29	51478	27
2857733	2.80717		NM_152622:MIER3	52074	14
2858592	3.2659		NM_018369:DEPDC1B	103279	11
2858752	4.22556		AK226129:ERCC8	71243	13
2859195	3.44218		NM_014473:DIMT1L	16686	12
2859494	2.86379		NM_173829:SREK1IP1	48175	5
2859667	3.14569		NM_022145:CENPK	45406	11
2860614	2.1934		NM_176816:CCDC125	52635	13
2862380	2.25946		NM_023039:ANKRA2	13352	9
2862950	2.28661		NM_005713:COL4A3BP	143653	19
2863363	2.88699		NM_004101:F2RL2	7932	2
2863730	3.18979		NM_003664:AP3B1	294231	27
2866576	4.12306		NM_203406:MBLAC2	16566	2
2866590	5.78648		NM_198273:LYSMD3	13974	4
2867392	2.49872		NM_001145678:C5orf36	465639	21
2867693	3.48129		NM_014639:TTC37	91113	43
2868283	5.25659		NM_018343:RIOK2	22394	10
2869880	2.52291		NM_001962:EFNA5	294007	5
2870397	2.92362		NM_014819:PJA2	75286	10
2871923	2.5986		NR_033362:ATG12	13663	6
2872471	3.07612		NM_173666:DTWD2	151224	6
2873168	23.613		NM_153223:CEP120	78708	23
2873897	3.74392		NM_178450:3-Mar	163095	5
2874371	3.54413		NM_001999:FBN2	401278	71
2874686	2.83702		NR_024610:HINT1	12709	5
2875419	4.09862		NM_007054:KIF3A	44963	19
2875555	3.12656		NM_014423:AFF4	88256	21
2875634	2.31772		NM_017665:ZCCHC10	29620	5
2876011	3.12468		NM_006930:SKP1	69681	7
2876361	2.04712		NM_002653:PITX1	7080	4
2876479	2.38161		NM_138609:H2AFY	66015	9
2877231	2.43378		NM_003551:NME5	24267	6
2879028	2.29783		NM_005471:GNPDA1	21293	8
2880051	2.72181		NM_181678:PPP2R2B	5300	4
2881672	2.0008		NM_006058:TNIP1	63633	19
2882026	2.05169		NM_001447:FAT2	64852	23
2882897	6.12852		NM_015465:GEMIN5	50794	28
2883609	2.24628		NM_001195555:CLINT1	73433	12
2884578	3.58087		NM_024565:CCNJL	93745	8
2886130	4.33129		NM_024594:PANK3	31106	7
2886977	2.84403		NM_033645:FBXW11	145325	14
2887048	2.13014		NM_005990:STK10	146314	20
2889486	3.01916		NM_153373:AGXT2L2	24295	14
2889753	5.02161		NM_005649:ZNF354A	19111	5
2890326	4.03414		NM_198868:TBC1D9B	45794	22
2890605	3.99174		NM_139068:MAPK9	58957	12
2890660	2.24887		NM_005110:GFPT2	52698	19
2893562	2.17731		NM_001168344:RREB1	144384	13
2893794	2.12973		NM_004415:DSP	45143	24
2894689	2.46935		NM_001165258:TMEM14C	8215	7
2895159	4.44413		NM_002114:HIVEP1	156238	9
2895650	2.07488		NM_012241:SIRT5	37699	10
2896484	2.61591		NM_013262:MYLIP	19124	7
2897635	4.82265		NM_017774:CDKAL1	697948	16
2897899	2.14311		NM_003107:SOX4	4876	2
2898452	3.74369		NM_020662:MRS2	22658	12
2898499	2.96547		NM_170740:ALDH5A1	42356	11
2899022	3.34451		NM_006355:TRIM38	22319	8
2899216	2.59331		NM_003545:HIST1H4E	1409	1
2899393	3.05967		NR_027795:BTN2A3	10310	7
2899506	4.09019		NM_006353:HMGN4	8589	2
2900195	2.23276		NM_003447:ZNF165	8589	4
2900372	2.45376		NM_006299:ZNF193	8597	5
2901333	2.67533		NM_170783:ZNRD1	6011	5
2901620	2.07916		NM_005516:HLA-E	4739	8
2901660	2.19844		NM_025263:PRR3	6838	5
2901879	2.99081		NM_001161376:C6orf136	6172	6
2901970	2.97123		NM_013993:DDR1	23736	21
2902348	2.89735		NM_005931:MICB	16244	6
2902385	2.96273		NM_005007:NFKBIL1	13031	5
2902935	2.04443		NM_004197:STK19	10361	8
2903075	2.40971		NM_030652:EGFL8	18538	21
2904329	2.38156		NM_015245:ANKS1A	228280	27
2905069	2.66721		NM_173562:KCTD20	48377	8
2905432	2.88681		NM_017772:TBC1D22B	75199	13
2906607	2.88449		NM_002505:NFYA	27032	10
2906934	2.05098		NM_013397:PRICKLE4	9793	10
2907730	3.45176		NM_003131:SRF	10207	7
2908179	3.20818		NM_001025366:VEGFA	16304	8
2908423	2.55538		NM_001078177:SLC29A1	14647	14
2908572	2.33709		NM_001253:CDC5L	62902	16
2909404	4.63239		NM_012120:CD2AP	149475	18
2909723	2.93035		NM_018132:CENPQ	29725	9
2910236	6.00459		NR_033327:EFHC1	102787	11
2910477	3.68386		NM_033481:FBXO9	48883	13
2911413	5.223		NM_000947:PRIM2	333773	14
2912980	3.30308		NM_024576:OGFRL1	13468	7
2913594	2.01348		NM_133645:MTO1	47659	13
2913694	4.41213		NM_133493:CD109	132533	33
2914693	2.34028		NM_031469:SH3BGRL2	72373	4
2915133	3.50715		NM_006670:TPBG	7623	3
2915268	2.44123		NM_015018:DOPEY1	103685	39
2915491	5.42698		NM_016230:CYB5R4	100785	16
2917767	2.08352		NM_024641:MANEA	31915	5
2920377	2.04311		NM_145315:LACE1	231902	13
2920716	3.95752		NM_173830:CEP57L1	68823	13
2921456	4.10773		NM_153369:KIAA1919	11820	4
2922631	5.21725		NM_013352:DSE	184107	7
2922972	4.16426		NM_173674:DCBLD1	116042	15
2923939	2.32315		NM_006714:SMPDL3A	20551	8
2924253	2.76458		NM_152553:RNF217	129918	9
2924619	4.05718		NM_001031712:TRMT11	53362	15
2926476	5.4583		NM_004865:TBPL1	35330	7
2926802	4.23829		NM_001130173:MYB	37859	17
2928461	7.91031		NM_020455:GPR126	144413	26
2928930	10.2937		NM_014721:PHACTR2	294341	13
2929036	2.19025		NM_032860:LTV1	20469	11
2929870	2.40721		NM_139244:STXBP5	183200	28
2930418	3.53184		NM_005715:UST	329663	8
2931683	9.1059		ENST00000367294:C6orf211	17815	5
2932360	2.36407		NM_014892:RBM16	100734	22
2933392	4.22057		NM_003898:SYNJ2	117321	27
2934308	2.4463		NM_000876:IGF2R	144409	48
2934801	3.1134		NM_005922:MAP3K4	139159	28
2935475	2.58158		NM_206855:QKI	164597	8
2938196	2.37164		NM_018303:EXOC2	207985	28
2938321	2.62874		NM_148959:HUS1B	1025	1
2940551	3.29004		NM_003144:SSR1	79141	10
2941476	2.72944		NM_003220:TFAP2A	26474	8
2941784	2.51467		NM_182966:NEDD9	199051	10
2942578	2.96333		NM_001031713:CCDC90A	23781	10
2943874	2.31437		NM_022113:KIF13A	228441	39
2944068	2.50701		NM_003472:DEK	40956	12
2945645	3.59587		NM_016614:TDP2	17057	7
2946369	2.47778		NM_003534:HIST1H3G	467	1
2947572	5.66171		NM_006510:TRIM27	20988	9
2948425	2.64323		NM_002714:PPP1R10	18213	20
2949038	2.37157		NM_130463:ATP6V1G2	12230	12
2949859	3.36357		NM_002586:PBX2	5454	9
2951087	2.95459		NM_006703:NUDT3	104455	5
2951567	4.00661		NM_004117:FKBP5	154999	13
2951674	3.42626		NM_003137:SRPK1	88377	16
2951916	4.15849		NM_007271:STK38	53579	14
2952102	2.12093		NM_014341:MTCH1	18158	13
2956052	3.74476		NM_014452:TNFRSF21	78374	6
2957227	2.48923		NM_012288:TRAM2	79514	11
2957596	2.54095		NM_021814:ELOVL5	81752	9
2957700	10.0521		NM_001498:GCLC	119630	16
2958670	3.82235		NM_016277:RAB23	33498	7
2960955	2.00953		NM_012434:SLC17A5	60777	11
2962026	2.9373		NM_181714:LCA5	52468	9
2962683	5.16758		NM_198920:UBE2CBP	173444	11
2962820	2.22417		NM_002395:ME1	220690	14
2963407	3.20358		NM_006372:SYNCRIP	85815	12
2963784	2.22634		NM_018064:AKIRIN2	27138	5
2964200	2.65721		NM_016021:UBE2J1	23289	9
2964350	2.13032		NM_014611:MDN1	177225	102
2964771	4.31546		NM_145331:MAP3K7	73495	17
2965653	3.32765		NM_001143957:GPR63	39466	3
2965739	5.54701		NM_198468:MMS22L	141057	25
2966078	2.3972		NM_012160:FBXL4	74516	10
2966298	2.9474		NM_001080481:USP45	89415	18
2966636	2.42341		NM_022091:ASCC3	373179	42
2967151	2.15768		NM_020771:HACE1	131827	26
2967321	2.86943		NM_002726:PREP	125520	15
2967550	2.57116		NM_004849:ATG5	141316	8
2967818	3.10858		NM_020381:PDSS2	307008	8
2969289	2.00385		NM_003931:WASF1	80186	11
2969677	5.24991		NM_002912:REV3L	184685	34
2969810	4.76173		NR_028338:TRAF3IP2	49825	10
2969886	2.93671		NM_153048:FYN	213121	14
2970044	2.54038		NM_016262:TUBE1	16856	12
2970086	2.68072		NM_001105208:LAMA4	146179	39
2971378	3.10505		NM_020399:GOPC	284318	9
2971692	6.69384		NM_153255:MCM9	121710	13
2971801	3.60854		NM_005907:MAN1A1	172553	13
2972063	2.26946		NM_152730:C6orf170	255252	36
2972759	2.12155		NM_016063:HDDC2	26787	6
2973168	3.08389		NM_001002030:ECHDC1	54900	8
2973694	4.99667		NM_033515:ARHGAP18	134094	15
2973995	2.33279		NM_001431:EPB41L2	223976	22
2974330	2.64242		NM_001901:CTGF	3198	5
2974671	2.43014		NM_052831:C6orf192	29241	14
2975385	2.71541		NM_001134831:AHI1	225550	29
2975741	6.99448		NM_003980:MAP7	207918	19
2975867	4.01661		NM_005923:MAP3K5	235472	30
2976113	2.2739		NM_000416:IFNGR1	21966	8
2976360	2.29219		NM_022121:PERP	16726	4
2977621	4.2521		NR_002768:HYMAI	124299	8
2978026	3.1039		NM_032145:FBXO30	16619	3
2978050	9.25378		NM_001042683:SHPRH	100179	30
2978989	3.15343		NM_004690:LATS1	60104	9
2979704	3.08015		NM_017909:RMND1	47271	12
2980870	2.17539		NM_015718:NOX3	60534	14
2981676	3.62193		NM_032861:SERAC1	58777	18
2982319	3.01556		NM_000636:SOD2	83466	8
2984275	2.19163		NM_001130690:PDE10A	334813	23
2984500	2.17465		NM_003181:T	11363	9
2986546	3.84177		NM_144781:PDCD2	9398	7
2988410	2.84858		NR_023384:RNF216L	66688	8
2989050	3.99215		NM_018890:RAC1	29455	7
2989493	3.15719		NM_019005:MIOS	42058	13
2989537	12.7666		NM_138426:GLCCI1	125478	8
2990342	7.19875		NM_018374:TMEM106B	26020	9
2990464	2.37946		NM_212460:ARL4A	4079	3
2991103	3.80494		NR_027624:BZW2	60393	12
2991150	2.97063		NM_014399:TSPAN13	31002	6
2991860	6.52857		NM_002214:ITGB8	80095	15
2992766	5.35263		NM_007342:NUPL2	19185	8
2995189	2.02338		NM_001197026:PLEKHA8	103077	14
2995420	2.29198		NM_002047:GARS	39353	17
2997907	2.33787		NM_017549:EPDR1	268098	4
2998333	2.11455		NM_020192:C7orf36	43945	3
2998536	2.37813		NM_003718:CDK13	147098	14
2998638	2.49478		NM_001193311:C7orf10	725788	15
2999303	3.17347		NM_031903:MRPL32	16759	3
2999485	3.4051		NM_004760:STK17A	44029	7
3002640	6.10902		NM_201284:EGFR	237600	29
3003153	2.13351		NM_001483:GBAS	48389	10
3004628	4.7515		NM_016220:ZNF107	44904	7
3004665	4.14629		NM_006524:ZNF138	39289	5
3005069	3.2326		NM_007139:ZNF92	27327	4
3005266	3.2024		NM_173517:VKORC1L1	86277	3
3005684	2.96611		NM_153033:KCTD7	182579	13
3005956	2.01818		NM_017994:C7orf42	37327	7
3006133	2.77861		NM_022906:STAG3L4	18906	6
3011250	6.43892		NR_024549:DMTF1	43970	20
3011317	2.1612		NR_026585:CROT	54115	19
3012019	2.13538		NM_001185072:CLDN12	129682	7
3012213	2.08381		NM_003505:FZD1	4341	1
3012633	3.34596		NM_021167:GATAD1	11384	5
3012677	2.03107		NM_032120:C7orf64	9233	6
3013178	7.5201		NM_022900:CASD1	47801	18
3014411	3.95044		NM_003496:TRRAP	135311	72
3014742	2.37225		NM_003910:BUD31	10976	6
3014957	2.14919		NM_145115:ZNF498	15462	8
3015147	2.60506		NM_003439:ZKSCAN1	23428	8
3015338	2.1596		NM_012447:STAG3	43926	34
3015553	2.72777		NM_019606:MEPCE	5329	5
3015911	2.14761		NM_003302:TRIP6	6317	9
3016148	4.08644		NM_000602:SERPINE1	12178	10
3016692	2.68088		NM_024653:PRKRIP1	62805	10
3017080	2.48563		NM_031905:ARMC10	24878	8
3018509	2.76889		NM_181581:DUS4L	14978	8
3019401	4.90196		NM_021994:ZNF277	136509	12
3019793	10.2156		NM_014491:FOXP2	607446	24
3019981	2.14169		NM_199072:MDFIC	97048	5
3020273	2.20352		NM_001233:CAV2	221162	14
3020302	2.40467		NM_001753:CAV1	36395	3
3020343	3.66359		NM_001127500:MET	126193	21
3021123	2.18142		NM_198267:ING3	26468	12
3022814	2.31042		NM_013332:C7orf68	2570	2
3023038	2.38316		NM_032599:FAM71F1	22563	9
3023384	3.05425		NM_015328:AHCYL2	205189	18
3023483	11.4107		NM_020704:FAM40B	53967	21
3023729	2.06719		NM_014997:KLHDC10	63247	10
3024025	2.68938		NM_177525:MEST	20088	12
3025500	2.47859		NM_001724:BPGM	33006	4
3025545	2.6026		NM_033139:CALD1	226477	15
3026495	2.02115		NM_005989:AKR1D1	115663	10
3027503	2.18085		NM_052853:ADCK2	23109	8
3030448	3.90944		NM_170686:ZNF398	56609	7
3031383	2.03671		NM_013400:REPIN1	5856	4
3032446	2.56985		NM_020445:ACTR3B	95630	12
3033209	2.74543		NM_198336:INSIG1	12460	6
3033924	3.56995		NM_014671:UBE3C	130460	23
3035408	4.10977		NM_032302:PSMG3	3676	3
3035892	3.40887		NM_007353:GNA12	116213	5
3037304	7.78919		NM_001037163:C7orf70	19573	3
3040073	4.27522		NM_015132:SNX13	147665	27
3040363	2.06193		NM_000474:TWIST1	96682	4
3041875	3.94198		NM_015550:OSBPL3	185096	23
3042012	2.79629		NM_138811:C7orf31	45660	10
3042610	2.37459		NM_003930:SKAP2	328178	14
3042919	2.50479		NM_152739:HOXA9	17576	7
3043165	3.97417		NM_152740:HIBADH	137554	8
3043264	4.72683		NM_175061:JAZF1	350171	5
3043895	2.04322		NM_014766:SCRN1	70187	8
3044753	6.73144		NM_012322:LSM5	9945	6
3045570	15.5774		NM_001077653:TBX20	51717	8
3048373	2.33401		NM_013284:POLM	10294	11
3049522	5.26645		NM_022748:TNS3	307405	32
3049840	4.87903		NM_004507:HUS1	283851	9
3051655	2.93769		NM_030796:VOPP1	136933	6
3051868	2.90577		NM_004577:PSPH	40554	8
3052129	2.0539		NM_033273:ZNF479	20251	5
3055608	2.14171		NM_001145440:TYW1B	275037	14
3056044	3.35766		NM_032408:BAZ1B	81881	20
3057370	2.55574		NM_005338:HIP1	205660	31
3057650	2.41275		NM_012479:YWHAG	32233	3
3058759	7.00835		NM_006379:SEMA3C	179822	18
3058991	5.2719		NM_000722:CACNA2D1	497355	40
3060051	5.66585		NM_024315:C7orf23	24426	5
3060095	2.00024		AB007455:TP53TG1	20291	4
3060245	4.14114		NM_018843:SLC25A40	42790	12
3060994	2.53345		NM_000786:CYP51A1	30802	10
3061191	2.96576		NM_000466:PEX1	41512	24
3061319	3.43097		NM_001259:CDK6	231674	8
3061805	3.19402		NM_001099401:SGCE	70980	12
3061997	2.34411		NM_000305:PON2	30336	10
3062868	2.26548		NM_018842:BAIAP2L1	1368	2
3063083	2.58674		NM_020429:SMURF1	116663	19
3063536	3.34878		NM_033017:TRIM4	42643	8
3063589	2.66211		NM_001185:AZGP1	9438	4
3064158	2.10961		NM_003227:TFR2	22364	19
3064293	2.71506		NM_004444:EPHB4	24935	17
3065480	2.31838		NM_001122838:NAPEPLD	49785	7
3065638	2.53528		NM_014377:DNAJC2	32400	17
3065963	3.19145		NM_002553:ORC5	81708	15
3066297	2.11516		NM_182692:SRPK2	288605	17
3066436	3.25028		NM_019042:PUS7	82607	17
3066751	2.88226		NM_182715:SYPL1	22074	6
3066956	3.15058		NM_175884:FLJ36031	4232	1
3067080	3.60133		NM_006348:COG5	362771	22
3067302	6.50952		NM_002291:LAMB1	79457	34
3067592	5.13768		NM_015723:PNPLA8	99245	12
3067644	2.90592		NM_182529:THAP5	15208	4
3069955	2.98985		NM_012338:TSPAN12	71081	9
3070183	3.27768		NM_005763:AASS	68634	24
3070658	2.14367		NM_005000:NDUFA5	21259	6
3070712	2.45227		NM_003941:WASL	67133	12
3070908	7.46601		NM_015450:POT1	107598	19
3072014	2.24036		NM_012470:TNPO3	100251	24
3074039	4.62119		NM_032826:SLC35B4	27720	10
3075566	3.39738		NM_024625:ZC3HAV1	66200	13
3075932	3.08314		NM_022750:PARP12	39978	12
3076076	4.05747		NM_207113:SLC37A3	110741	16
3076340	4.12514		NM_004333:BRAF	199622	19
3077502	2.37729		AK291605:FAM115A	50824	9
3078348	2.41057		NM_004456:EZH2	76939	20
3078493	4.779		NM_001001661:ZNF425	23563	4
3078520	3.59773		NM_001163474:ZNF746	25024	7
3078656	10.448		NR_027789:ZNF767	77599	9
3080283	9.51044		NM_005431:XRCC2	31387	3
3080843	2.68052		NM_007349:PAXIP1	59398	22
3081624	5.78921		NM_022458:LMBR1	212354	19
3082248	2.02168		NM_020728:ESYT2	99259	25
3082824	2.60031		NM_018941:CLN8	30795	3
3083778	2.78923		NM_024596:MCPH1	237032	14
3083936	5.51086		NM_018361:AGPAT5	51307	8
3086774	2.14532		NM_020844:C8orf79	85862	6
3087167	2.06702		NM_006765:TUSC3	349435	11
3087555	3.66859		NM_152415:VPS37A	55857	12
3088213	3.77172		NM_022071:SH2D4A	82602	10
3088405	3.43847		NM_018142:INTS10	34944	17
3088544	3.29701		NM_001693:ATP6V1B2	29453	15
3088983	2.19079		NM_015024:XPO7	86917	28
3089285	4.05615		NM_001722:POLR3D	6869	9
3089401	2.55406		NM_005605:PPP3CC	100321	15
3089853	2.01073		NM_152272:CHMP7	18363	11
3090006	3.0491		NM_016612:SLC25A37	46659	4
3090512	5.47049		NM_024940:DOCK5	233361	52
3091475	5.07226		NM_182826:SCARA3	42806	6
3092276	4.24217		NM_015344:LEPROTL1	81811	6
3092663	2.49142		NM_000553:WRN	139969	35
3094286	4.71828		NM_007198:PROSC	17173	8
3094447	2.8074		NM_004674:ASH2L	38835	16
3094514	2.31186		NM_015214:DDHD2	50341	18
3094778	2.5882		NM_006283:TACC1	124843	15
3095057	2.19438		NM_145004:ADAM32	177927	27
3096092	5.81931		NM_001556:IKBKB	61154	22
3096368	2.33718		NM_032410:HOOK3	131181	22
3097152	2.39244		NM_005914:MCM4	17976	18
3098549	2.06981		NM_022454:SOX17	2954	2
3098977	6.03117		NM_002350:LYN	131568	13
3099750	3.80567		NM_005625:SDCBP	29937	10
3100166	2.74527		NM_002865:RAB2A	106771	9
3101622	2.11596		NM_015169:RRS1	1704	1
3101802	2.7912		NM_013257:SGK3	194427	19
3103293	5.39992		NM_172037:RDH10	30670	6
3104698	2.19666		NM_001105539:ZBTB10	40647	7
3105430	2.06633		NM_033402:LRRCC1	38993	19
3105467	8.11867		NM_001951:E2F5	39928	8
3105904	3.8003		NM_003909:CPNE3	76668	17
3106276	5.13577		NM_004337:OSGIN2	26030	6
3107151	4.80613		ENST00000452913:FAM92A1	32967	10
3107342	2.67781		NM_001161778:PDP1	68260	4
3107606	6.94946		NM_181787:DPY19L4	74134	19
3107661	3.14404		NM_017864:INTS8	68436	29
3108433	2.41956		NM_178812:MTDH	84592	12
3108901	3.40687		NM_181661:VPS13B	864315	63
3109201	2.88691		NM_172218:SPAG1	101373	19
3110341	2.34846		NM_015420:DCAF13	28740	11
3111375	2.88205		NM_014673:TTC35	43316	11
3111695	3.67939		NM_198120:EBAG9	26286	7
3114064	3.45075		NM_145647:WDR67	110186	22
3114240	8.21949		NM_018024:WDYHV1	50506	8
3114358	2.18994		NM_144963:FAM91A1	46997	24
3114600	2.31514		NM_017956:TRMT12	11344	3
3114618	2.01759		NM_007218:RNF139	13177	2
3115008	2.03826		NM_025195:TRIB1	8085	3
3116535	9.5573		NM_198513:PHF20L1	73435	21
3118451	2.68317		NM_017444:CHRAC1	5840	3
3119236	2.96252		NM_016647:C8orf55	9725	3
3119735	3.57041		NM_014789:ZNF623	20406	3
3120008	2.69129		NM_019037:EXOSC4	2022	3
3120887	2.0401		NM_213605:ZNF517	12294	6
3120917	3.17942		NM_003416:ZNF7	20046	6
3124159	10.0332		NM_031439:SOX7	6745	2
3125915	2.95245		NM_020749:MTUS1	157123	15
3126087	2.35939		NM_177924:ASAH1	28561	14
3127745	2.22311		NM_003840:TNFRSF10D	28443	9
3128954	2.75307		NM_171982:TRIM35	26433	7
3129121	2.34059		NM_018246:CCDC25	39336	9
3129588	8.07082		NM_015254:KIF13B	195846	40
3130757	5.8762		NM_032664:FUT10	102599	6
3131720	2.4		NM_018310:BRF2	6674	5
3131881	2.53447		NM_001102559:PPAPDC1B	6114	7
3131916	5.48308		NM_023034:WHSC1L1	107247	24
3134034	4.62366		NM_006904:PRKDC	187075	87
3136015	2.36852		NM_152417:TMEM68	76984	8
3137530	3.1715		NM_032467:ASPH	214085	25
3138414	5.76751		NM_018120:ARMC1	31749	7
3138978	2.31713		NM_006837:COPS5	40705	10
3139035	3.50126		NM_006421:ARFGEF1	170166	39
3140763	2.45952		NM_001001481:UBE2W	140737	7
3140920	2.77515		NM_020647:JPH1	86629	6
3142519	2.26648		NM_024699:ZFAND1	31570	9
3142554	2.40211		NM_022133:SNX16	43286	9
3143330	5.50692		NM_016033:FAM82B	46101	10
3143970	3.21931		NM_002485:NBN	69893	19
3144346	2.50246		NM_004349:RUNX1T1	148312	15
3145107	5.22764		NM_057749:CCNE2	16909	12
3145240	2.61628		NM_177965:C8orf37	24283	6
3146433	2.23307		NM_004374:COX6C	20863	5
3147286	2.61034		NM_015713:RRM2B	34617	11
3147726	3.68321		NM_030780:SLC25A32	16555	8
3148796	4.90482		NM_032869:NUDCD1	93467	11
3148871	2.38703		NM_001099753:SYBU	117814	9
3150715	2.39009		NM_024094:DSCC1	22035	9
3150844	2.57373		NM_021021:SNTB1	277529	8
3151534	2.52876		NM_014109:ATAD2	96501	29
3151607	2.56227		NM_148177:FBXO32	43318	9
3152220	2.48319		NM_014846:KIAA0196	67581	29
3153328	2.52097		BC017297:FAM49B	175660	15
3153428	3.07385		NM_018482:ASAP1	391554	30
3154317	2.21748		NM_001135242:NDRG1	64852	16
3154700	2.086		NM_020863:ZFAT	235262	17
3156193	3.09297		NM_012154:EIF2C2	104455	19
3156307	2.03217		NM_153831:PTK2	344317	36
3158114	2.27703		NM_030974:SHARPIN	9492	9
3158812	2.0709		NM_001024678:LRRC24	4655	5
3159132	2.15348		NM_014066:COMMD5	12695	2
3159167	2.2026		NM_006958:ZNF16	20531	4
3160175	2.19505		NM_003383:VLDLR	32647	19
3160727	2.10977		NM_203453:PPAPDC2	2959	2
3160895	4.88632		NM_004972:JAK2	143151	25
3161398	2.41812		NM_152896:UHRF2	93904	17
3161566	2.20204		NM_015061:KDM4C	454786	22
3162529	3.65473		NM_203403:C9orf150	47111	2
3163136	6.40972		NM_001039697:SNAPC3	43250	12
3163728	2.355		NM_017738:CNTLN	368942	26
3163818	2.16699		NM_003026:SH3GL2	218175	10
3166477	2.49936		NM_002197:ACO1	66234	22
3166844	3.70165		NM_016410:CHMP5	17038	8
3166880	2.03708		NM_147133:NFX1	80647	25
3168508	2.62249		NM_014791:MELK	104820	18
3168841	3.02914		NM_012203:GRHPR	14325	9
3174224	8.73894		NM_015110:SMC5	95927	25
3175597	3.68249		NM_033305:VPS13A	244189	72
3177563	2.48729		NM_024635:NAA35	81153	23
3178545	3.77892		NM_005226:S1PR3	13564	3
3179975	3.0165		NM_005392:PHF2	103181	22
3180142	2.67172		NM_177995:PTPDC1	79063	10
3181240	2.63068		NM_139246:TSTD2	100562	11
3181460	2.10237		NM_018946:NANS	26337	6
3181642	2.32242		NM_001855:COL15A1	127609	42
3181728	6.1921		NM_004612:TGFBR1	49215	11
3182063	4.5489		NM_014425:INVS	201745	18
3182409	2.04647		NM_003452:ZNF189	11788	4
3182781	3.28835		NM_001042550:SMC2	47158	25
3182957	2.42245		NM_015469:NIPSNAP3A	12435	6
3183238	3.34444		NM_207647:FSD1L	104638	14
3184408	3.33709		NM_007203:PALM2-AKAP2	392204	11
3184710	2.10333		NM_005592:MUSK	132809	15
3184940	3.09372		NR_037148:DNAJC25	38877	5
3185205	3.61824		NM_032303:HSDL2	92474	11
3186207	4.96753		NM_153045:C9orf91	35217	9
3186491	8.29646		NM_002581:PAPPA	248519	22
3186745	2.64457		NM_012210:TRIM32	13999	3
3188299	4.87397		NM_012197:RABGAP1	164034	28
3188656	2.73912		NM_004789:LHX2	21554	5
3188697	5.1157		NM_001145001:NEK6	95702	11
3188883	4.59095		NM_182487:OLFML2A	37728	10
3188993	2.32525		NM_030978:ARPC5L	15595	6
3189080	2.56405		NM_005833:RABEPK	33617	10
3189311	3.63721		NM_006195:PBX3	221106	10
3189932	2.07859		NM_003165:STXBP1	82921	20
3190061	2.07655		NM_004957:FPGS	19731	15
3190151	3.44839		NM_052901:SLC25A25	41045	11
3190394	2.11608		NM_030914:URM1	19418	5
3190463	2.86543		NR_036756:ODF2	45774	23
3190778	2.82645		NM_001127244:LRRC8A	35928	4
3190893	4.11886		BC009114:FAM73B	35462	17
3190925	2.26894		NM_020438:DOLPP1	9339	8
3191273	7.56467		NM_001136557:GPR107	86744	20
3191589	2.04685		NM_003934:FUBP3	59388	19
3191877	3.01196		NM_031426:AIF1L	26677	7
3193339	2.29649		NM_002957:RXRA	123488	12
3193900	2.8774		NM_016034:MRPS2	4690	5
3194635	4.18781		NM_024718:C9orf86	40822	15
3196691	2.28293		NM_014878:KIAA0020	123773	18
3197318	2.24386		NM_016282:AK3	30889	5
3198974	4.91895		NM_003829:MPDZ	173887	48
3199207	2.19025		NM_001190737:NFIB	317141	12
3199662	13.1754		NM_152574:TTC39B	136516	21
3199790	2.50564		NM_033222:PSIP1	46954	16
3200611	2.28591		NM_017645:HAUS6	49977	17
3202316	4.20035		NM_024761:MOBKL2B	204573	4
3204692	2.18216		NM_174923:CCDC107	16992	12
3205108	2.95655		NM_005476:GNE	62616	12
3205162	5.1049		NM_194330:RNF38	151153	12
3209384	2.25427		NM_013390:TMEM2	133325	24
3209623	2.86396		NM_001102420:ZFAND5	13823	7
3210108	5.92779		NM_017998:C9orf40	6306	2
3210130	2.85779		BC034033:C9orf41	47404	8
3212232	3.28562		NM_017576:KIF27	84730	18
3212294	3.14967		NM_002140:HNRNPK	12572	17
3212728	2.8364		NM_015239:AGTPBP1	195490	26
3212919	8.53063		NM_030940:ISCA1	18216	4
3214582	4.89199		NM_178324:SPTLC1	84264	15
3214668	2.47313		NM_013417:IARS	83550	35
3214749	2.52141		NR_024020:NOL8	28279	18
3214926	2.72364		NM_022755:IPPK	57082	13
3215245	7.17945		NM_198841:FAM120AOS	7099	4
3216476	3.83586		NM_014930:ZNF510	22265	6
3216529	2.57181		NM_001001662:ZNF782	59152	6
3217123	2.55012		NM_033220:TRIM14	49938	8
3217194	2.95845		NM_018421:TBC1D2	56635	13
3217736	2.5098		NM_015051:ERP44	119862	12
3218113	3.12965		NM_032342:C9orf125	60367	4
3219682	8.22063		NM_032012:C9orf5	104809	21
3220977	3.16378		NM_005156:ROD1	115233	15
3223425	2.03389		NM_018249:CDK5RAP2	191302	39
3223605	2.26574		NM_012164:FBXW2	41435	9
3224442	2.91167		NM_020924:ZBTB26	15935	2
3224591	2.26563		NM_018387:STRBP	159077	19
3224650	2.81488		NM_024820:DENND1A	550499	22
3225096	3.85056		NM_033334:NR6A1	253702	10
3225292	4.85858		NM_173690:SCAI	191406	19
3226027	2.24798		NM_130459:TOR2A	3802	5
3226160	2.84047		NM_013443:ST6GALNAC6	20088	7
3226789	2.13797		NM_014908:DOLK	2090	2
3227645	4.48589		NM_031432:UCK1	7468	8
3227696	2.86499		NM_198679:RAPGEF1	163305	27
3228097	2.10421		NM_007344:TTF1	31206	12
3228191	2.53627		NM_138620:DDX31	77405	20
3229994	2.56427		NM_019892:INPP5E	11204	10
3230760	3.56464		NM_178448:C9orf140	8460	6
3231121	3.74284		NM_138778:WDR85	24032	9
3231389	5.46763		NM_212479:ZMYND11	120173	15
3231846	2.23974		NM_014023:WDR37	82760	14
3233547	2.10303		NM_032905:RBM17	28472	12
3233605	3.02415		NM_004566:PFKFB3	90615	18
3234140	2.4941		NM_001001973:ATP5C1	19687	10
3235293	2.05551		NM_153256:C10orf47	48939	5
3235516	4.14637		NM_153498:CAMK1D	486065	11
3236448	3.06332		NM_024670:SUV39H2	25496	6
3237396	2.44224		NM_201597:CACNB2	401193	14
3238231	2.23658		NM_004641:MLLT10	209466	24
3239437	3.6638		NM_020752:GPR158	427165	11
3239891	17.5569		NM_014317:PDSS1	49140	12
3243078	2.99892		NM_006954:ZNF33A	56705	7
3243908	3.55549		NM_018590:CSGALNACT2	46823	8
3244061	2.54812		NM_145312:ZNF485	11497	5
3246372	2.74867		NM_005437:NCOA4	25627	12
3247757	3.94613		NM_003338:UBE2D1	34669	7
3248824	2.69446		NM_032804:ADO	3723	1
3248999	7.5088		NM_001001330:REEP3	103761	9
3249587	2.48081		NM_012238:SIRT1	33721	9
3250055	2.91633		NM_004728:DDX21	28946	15
3250093	2.57902		NM_015634:KIAA1279	28252	7
3250278	2.11455		NM_033497:HK1	131899	23
3250863	2.79541		NM_003901:SGPL1	65214	15
3251353	2.86426		NM_173473:ANAPC16	19686	4
3251490	2.2909		NM_138357:CCDC109A	195564	8
3252071	2.06353		NM_014000:VCL	122047	22
3253880	4.17977		NM_005729:PPIF	7869	6
3254521	3.1316		NM_030927:TSPAN14	68466	12
3255402	3.78411		NM_018999:FAM190B	189932	11
3256074	5.65802		NM_004329:BMPR1A	168550	13
3256279	6.56852		NM_019054:FAM35A	96273	10
3256560	2.81144		NM_004897:MINPP1	48586	6
3257268	2.04046		NM_012420:IFIT5	6416	3
3257670	2.04996		NM_032373:PCGF5	64181	10
3257850	4.31184		NM_025235:TNKS2	66965	27
3258221	4.21553		NM_002729:HHEX	5686	4
3258260	2.76131		NM_019053:EXOC6	228316	23
3258444	4.69862		NM_018131:CEP55	32461	10
3258772	4.24669		NM_001134658:TMEM20	62090	5
3259400	2.52869		NM_001134375:CCNJ	17477	7
3259785	3.03932		NM_005479:FRAT1	2651	2
3260423	6.35034		NM_078470:COX15	53577	9
3260829	6.32223		NR_024245:FAM178A	52174	20
3260985	2.38201		NM_030971:SFXN3	10008	12
3261532	2.37893		NM_152310:ELOVL3	3262	4
3261820	2.3967		NM_030912:TRIM8	13913	6
3261859	2.61227		NM_178858:SFXN2	24655	12
3262165	2.34639		NM_006951:TAF5	21099	11
3262433	2.23627		NM_014720:SLK	62033	19
3262490	2.83137		NM_001002759:C10orf78	4328	4
3262509	2.68381		NM_004832:GSTO1	32104	6
3263555	2.10177		NM_016824:ADD3	139198	15
3263624	2.65188		NM_130439:MXI1	79761	7
3264391	4.31789		NM_145206:VTI1A	371748	8
3264948	2.22101		NM_033340:CASP7	51721	8
3265047	11.3194		NM_198514:NHLRC2	62534	11
3265133	2.93307		ENST00000369301:NHLRC2	62534	11
3267036	4.21493		NM_005308:GRK5	248031	16
3267314	2.17004		NM_004281:BAG3	26450	5
3267382	3.02365		NR_003252:INPP5F	103044	20
3267455	2.35577		NM_007190:SEC23IP	49792	19
3267678	2.93196		NM_018117:WDR11	58342	29
3269280	7.83396		NM_032182:FAM175B	34886	9
3269328	3.86387		NM_017580:ZRANB1	46067	9
3269587	5.49866		NM_015608:C10orf137	44629	26
3269939	2.67792		NM_001380:DOCK1	656804	52
3271910	2.60997		NM_006426:DPYSL4	18863	14
3274758	2.71971		NM_205845:AKR1C2	30241	11
3275042	2.08023		NR_024581:ASB13	27939	7
3275611	3.58574		NM_019046:ANKRD16	28181	8
3275690	2.11059		NR_033494:IL15RA	29113	7
3277468	2.94045		NM_014688:USP6NL	151245	15
3277662	4.66464		NM_080599:UPF2	123149	22
3278198	2.13777		NM_006214:PHYH	24617	9
3278234	3.36776		NM_012247:SEPHS1	30874	10
3279410	6.4915		NM_024948:FAM188A	82351	15
3279982	2.53873		NM_014241:PTPLA	27419	7
3281703	2.22354		NM_020200:PRTFDC1	103980	9
3282268	3.44714		NM_145698:ACBD5	46925	14
3282463	9.56507		NM_173576:MKX	72976	7
3282519	2.21541		NM_018076:ARMC4	223863	20
3282601	2.33068		NM_173496:MPP7	252074	19
3283920	2.33421		NM_018287:ARHGAP12	123378	20
3284073	2.99011		NM_025209:EPC1	111048	15
3284302	3.36566		NM_003873:NRP1	158771	18
3285926	3.60602		NM_006955:ZNF33B	64386	6
3286343	2.98963		NM_005674:ZNF239	18275	4
3289774	3.73771		NM_000242:MBL2	6321	5
3290785	2.84097		NM_005436:CCDC6	117894	9
3291435	8.82044		NM_145307:RTKN2	85673	14
3291682	2.42099		NM_032776:JMJD1C	298742	26
3293887	4.78505		NM_015947:ASCC1	123806	13
3293963	2.02649		NM_001002762:DNAJB12	22401	9
3294348	2.834		NM_016065:MRPS16	5942	4
3294438	4.00458		NM_001156:ANXA7	38632	14
3294499	3.71886		NM_001142353:PPP3CB	59597	15
3294576	2.61578		NM_152586:USP54	128416	23
3294816	2.51667		NM_003635:NDST2	9921	16
3294854	4.4302		NM_172171:CAMK2G	62085	23
3295376	2.2489		NM_032772:ZNF503	122181	4
3296981	2.15296		NM_153367:ZCCHC24	63303	4
3298977	2.57482		NM_005271:GLUD1	44385	16
3299255	5.25217		NM_032810:ATAD1	89832	10
3299705	4.13246		NM_148977:PANK1	62471	8
3300350	3.65996		NM_004969:IDE	122393	25
3301263	2.24372		NM_015385:SORBS1	249644	33
3302187	4.43465		NM_032900:ARHGAP19	294619	47
3303109	2.56318		NM_078470:COX15	20266	9
3303339	2.3824		NM_018294:CWF19L1	35388	15
3304475	2.43755		NM_004311:ARL3	37850	6
3304718	3.03383		NM_001011663:PCGF6	48339	10
3305313	2.15197		NM_033397:ITPRIP	26269	3
3307120	2.81087		NM_022494:ZDHHC6	16615	11
3307680	2.45519		NM_014881:DCLRE1A	19655	10
3307939	2.24591		NM_006720:ABLIM1	253543	25
3308489	5.82386		NM_001127211:KIAA1598	242356	18
3309345	2.28549		NM_213649:SFXN4	24901	15
3309629	3.17867		NM_003252:TIAL1	22343	13
3310479	4.01812		NM_017615:NSMCE4A	18130	11
3310725	6.34956		NM_024942:C10orf88	23501	6
3311342	2.02829		NM_212554:METTL10	43726	7
3313690	2.47972		NM_174937:TCERG1L	219331	12
3315231	2.20678		NM_004092:ECHS1	11210	8
3315907	2.22091		NM_198075:LRRC56	17390	14
3318390	2.91698		NM_130390:TRIM34	47683	14
3319119	3.36729		NM_198474:OLFML1	25990	4
3319997	2.63926		NM_015055:SWAP70	88915	12
3320865	2.19385		NM_018222:PARVA	153323	13
3320944	3.42921		NM_021961:TEAD1	270330	13
3321512	2.57664		NM_000922:PDE3B	227082	16
3322251	2.12984		NM_005013:NUCB2	141822	19
3322717	9.76067		NM_005316:GTF2H1	44750	16
3322958	6.39113		NM_019028:ZDHHC13	59324	17
3323052	2.73362		NM_182964:NAV2	770874	42
3323443	2.81159		NM_005788:PRMT3	121765	17
3326183	3.98643		NM_203364:CAPRIN1	49474	19
3326635	2.72296		NM_000610:CD44	93533	18
3326826	6.5039		NM_014344:FJX1	2685	2
3327057	2.11972		NM_024841:PRR5L	168917	10
3327906	3.47083		NM_001142930:API5	32567	15
3327948	3.63835		NM_018259:TTC17	136002	24
3328069	2.77286		NM_016142:HSD17B12	300182	11
3328389	2.47341		NM_207122:EXT2	149881	15
3328745	2.01139		NM_020229:PRDM11	132171	8
3329649	4.29655		NM_000107:DDB2	24275	10
3329724	2.69358		NM_130470:MADD	67234	36
3331433	2.16051		NM_015457:ZDHHC5	33441	12
3333999	2.99774		BC056402:C11orf84	14331	6
3334087	3.2401		NM_024771:NAA40	18370	8
3334484	2.2583		NM_004451:ESRRA	11172	7
3336277	2.62509		NM_024649:BBS1	23022	17
3336422	2.17321		NM_002896:RBM4	28066	4
3338424	5.19352		NM_003824:FADD	4228	2
3338453	3.3284		NM_177423:PPFIA1	113704	29
3339774	2.09505		NM_176798:P2RY6	34113	4
3339812	2.50642		NM_014786:ARHGEF17	60803	21
3340066	2.41083		NM_025155:PAAF1	51047	13
3340269	2.33852		NM_006591:POLD3	175267	12
3340410	2.27041		NM_006656:NEU3	30760	4
3340697	8.5441		NM_003369:UVRAG	328028	15
3341061	2.70066		NM_018367:ACER3	165931	13
3342426	2.12715		NM_145018:C11orf82	58303	8
3342525	2.29362		NM_015885:PCF11	30464	16
3343293	2.00185		NM_001156474:CCDC81	48374	15
3343452	2.22477		NM_007173:PRSS23	161786	5
3344990	4.43516		NM_015368:PANX1	53045	5
3345142	2.64788		NM_002033:FUT4	6047	1
3345222	2.42513		NM_130847:AMOTL1	170322	14
3345593	8.12927		NM_014679:CEP57	42729	11
3346453	2.25924		NM_001130145:YAP1	122963	9
3346548	2.89082		NM_001165:BIRC3	21920	10
3347234	5.41708		NM_015423:AASDHPPT	23210	6
3348790	4.93452		NM_033425:DIXDC1	95441	21
3348852	2.7807		NM_001931:DLAT	39577	14
3349014	2.05729		NM_000317:PTS	43591	7
3350850	3.28214		NM_207343:RNF214	53821	15
3350908	3.44789		NM_014956:CEP164	98712	33
3351315	2.93889		NM_004788:UBE4A	514459	20
3351385	6.30799		NM_001197104:MLL	90335	37
3351531	2.82819		NM_001655:ARCN1	30626	11
3351564	2.68975		NM_015157:PHLDB1	51587	24
3352404	2.03668		NM_178507:OAF	19527	4
3352813	4.95329		NM_152715:TBCEL	66704	8
3352904	4.65401		NM_006918:SC5DL	16242	6
3353335	2.53487		NM_032873:UBASH3B	158799	14
3353914	2.1098		NM_198315:VWA5A	32360	19
3355733	2.11464		NM_002017:FLI1	128116	10
3357279	2.61335		NM_052875:VPS26B	23148	6
3357303	3.24115		NM_014384:ACAD8	12361	12
3357723	2.74508		NM_016526:BET1L	39645	6
3359601	2.32808		NM_020896:OSBPL5	79624	22
3360006	2.2675		NM_001665:RHOG	14006	2
3360142	3.46225		NM_003141:TRIM21	8800	7
3360189	3.45534		NM_018073:TRIM68	9588	7
3360505	4.04625		NM_033180:OR51B2	1042	1
3360622	2.52735		NM_033034:TRIM5	275425	11
3362719	2.91753		NM_001418:EIF4G2	12061	23
3364095	2.18434		NM_024514:CYP2R1	14246	6
3364525	3.50905		NM_175058:PLEKHA7	236149	27
3365487	4.95068		NM_001040697:UEVLD	57547	12
3367183	2.18308		NM_018362:LIN7C	12198	5
3367338	9.04241		NM_031217:KIF18A	87527	17
3367917	2.43393		NM_181807:DCDC1	426609	22
3368520	2.44355		NM_001326:CSTF3	85184	21
3368814	2.75537		NM_005574:LMO2	33715	6
3369890	3.7549		NM_145803:TRAF6	23246	8
3371544	2.24586		NM_017749:AMBRA1	197712	20
3372368	3.70894		NM_014342:MTCH2	25309	13
3373845	2.19829		NM_199329:SLC43A3	20627	14
3374460	3.58013		NM_201648:GLYAT	22911	6
3374698	2.87333		NM_002556:OSBP	41747	14
3375340	2.71845		NM_024811:CPSF7	27383	10
3375545	3.03167		NM_013402:FADS1	80529	12
3375990	2.17321		NM_030628:INTS5	6455	2
3376560	2.1361		NM_015459:ATL3	47835	15
3376914	2.33068		NM_138734:NRXN2	117015	23
3377149	2.21313		NM_130802:MEN1	7779	11
3377826	2.3131		NM_032193:RNASEH2C	6052	5
3377988	2.14027		NM_005438:FOSL1	8555	4
3378368	2.15179		NM_018219:CCDC87	2915	1
3379390	2.10913		NM_017635:SUV420H1	58966	12
3380080	3.41849		NM_153451:ORAOV1	22341	7
3380901	2.18347		NM_006185:NUMA1	77830	27
3381063	2.37933		NM_030813:CLPB	142224	18
3381540	2.0821		EF363480:FAM168A	197703	9
3381607	3.86138		NM_198896:RAB6A	85245	9
3381843	3.35708		NM_003356:UCP3	9155	7
3381925	2.24955		NM_173582:PGM2L1	68156	14
3382319	2.10913		NM_030792:GDPD5	91264	18
3383322	4.33945		NM_024678:NARS2	138913	14
3384471	2.61339		NM_021825:CCDC90B	27312	9
3385307	3.00104		NM_006680:ME3	231529	15
3385769	3.35788		NM_148170:CTSC	44183	8
3387259	5.10082		NM_144665:SESN3	67002	10
3387413	4.31732		NM_144664:FAM76B	21468	12
3387771	4.2028		NM_024725:CCDC82	37155	11
3388438	2.70517		NM_004621:TRPC6	420999	13
3388914	3.8272		NM_032299:DCUN1D5	30140	8
3389529	2.02274		NM_032424:KIAA1826	26781	3
3389976	2.07575		NM_017515:SLC35F2	137303	11
3390195	4.09916		NM_015065:EXPH5	88308	7
3391255	2.6251		NM_001562:IL18	20867	6
3392871	3.50214		NM_003904:ZNF259	10331	14
3393200	2.00408		NM_004716:PCSK7	28189	17
3395198	2.24681		NM_001001786:BLID	862	1
3395464	3.74687		NM_024769:ASAM	122955	7
3396003	4.54972		NM_170601:SIAE	62595	10
3396144	2.84753		NM_024631:C11orf61	34176	4
3396770	2.08224		NM_016952:CDON	107540	20
3397589	2.55889		NM_005238:ETS1	128782	10
3398076	2.21606		NM_006165:NFRKB	31815	27
3398145	3.52575		NM_199438:PRDM10	103130	22
3398241	2.57051		NM_014155:ZBTB44	88010	11
3398482	6.07563		NM_014758:SNX19	41074	12
3399545	2.03131		NM_015261:NCAPD3	75335	36
3400413	5.28707		NR_027948:ERC1	505416	20
3401099	2.92677		NM_002014:FKBP4	10458	10
3401217	4.04406		NM_003324:TULP3	63918	12
3401756	2.10385		NM_020375:C12orf5	31968	6
3401828	2.09901		NM_003845:DYRK4	51956	14
3402571	3.21314		NM_014865:NCAPD2	38600	32
3402899	2.19233		NM_001098536:USP5	14505	20
3403015	2.20659		NM_001975:ENO2	9953	12
3403077	2.07373		NM_138425:C12orf57	3026	4
3403539	4.97581		NM_018416:FOXJ2	22801	11
3403567	2.80876		NM_015509:NECAP1	324220	10
3403841	2.68		NM_020734:RIMKLB	101496	9
3404636	2.16077		NM_031412:GABARAPL1	10671	6
3405587	2.4942		NM_003979:GPRC5A	27156	4
3406015	3.50372		NM_018179:ATF7IP	133088	15
3406179	2.56188		NM_177925:H2AFJ	3667	2
3406195	2.87487		NM_175874:C12orf60	103015	4
3407583	5.80168		NM_001145946:SLCO1C1	58032	16
3407926	2.4667		NM_018686:CMAS	19501	8
3408018	3.24511		NM_018638:ETNK1	60638	9
3409081	2.91128		NM_015000:STK38L	81992	14
3409127	2.57229		NM_020183:ARNTL2	90455	17
3409211	3.49808		NM_003622:PPFIBP1	172134	31
3409364	2.95808		NM_020782:KLHDC5	23021	4
3409432	2.25339		NM_018318:CCDC91	446702	16
3412345	2.19186		NM_032256:TMEM117	553579	8
3413278	2.82909		NM_001143842:TMEM106C	5331	8
3413344	2.72511		NM_001166686:PFKM	40532	25
3413875	2.72006		NM_005480:TROAP	8544	15
3414351	2.65869		NM_020039:ACCN2	25907	12
3414512	2.6956		NR_033200:LARP4	79196	16
3414561	2.44598		NM_173602:DIP2B	243683	38
3415849	3.2327		NM_032889:MFSD5	2820	3
3416114	2.60996		NM_134323:TARBP2	5509	9
3416977	2.05027		NM_014182:ORMDL2	3154	4
3417075	2.1259		NM_201445:DGKA	22860	24
3417201	2.01663		NM_022465:IKZF4	17531	8
3417531	3.81308		NM_144576:COQ10A	4107	5
3418534	2.49235		NM_015433:FAM119B	9939	4
3418551	2.35656		NM_001172696:TSFM	29829	8
3418610	4.67658		NM_033276:XRCC6BP1	15607	6
3419239	3.17829		NM_015026:MON2	130767	36
3419585	2.71278		NM_014254:TMEM5	29756	7
3419641	3.35026		NM_020762:SRGAP1	303541	22
3419807	2.49891		NM_007235:XPOT	46778	25
3419898	2.34036		NM_178169:RASSF3	87055	6
3420079	2.5471		NM_014319:LEMD3	78757	13
3420316	8.69966		NM_003483:HMGA2	142165	5
3420497	2.20728		NM_033647:HELB	41099	14
3420713	2.48058		NM_018448:CAND1	50671	17
3421523	8.12427		NM_006530:YEATS4	31044	7
3421706	7.3701		NM_175623:RAB3IP	78516	11
3421985	2.4257		NM_014505:KCNMB4	68017	3
3423184	2.34547		NM_015336:ZDHHC17	90107	17
3424379	2.40742		NM_032230:C12orf26	120737	12
3425108	2.37316		NM_001009894:C12orf29	14669	7
3426215	3.72604		NM_014050:MRPL42	35163	7
3427352	3.18095		NM_001135175:NEDD1	46461	16
3427767	2.87704		NM_003276:TMPO	34807	9
3428268	2.0736		NM_174942:GAS2L3	51223	10
3428447	2.00265		NM_014503:UTP20	106493	62
3428671	4.44972		NM_020244:CHPT1	31430	9
3429365	3.92706		NM_003211:TDG	23071	11
3429406	2.20605		NM_013320:HCFC2	42059	15
3429460	4.7306		NM_003330:TXNRD1	134505	17
3430129	3.67879		NM_018082:POLR3B	152539	28
3430331	2.32158		NM_018157:RIC8B	112665	13
3430552	2.42848		NM_007062:PWP1	26823	15
3431220	2.0041		NM_000431:MVK	24008	11
3431318	5.28488		NM_032300:TCHP	53006	15
3431376	5.54725		NM_033121:ANKRD13A	39997	15
3431553	4.70787		NM_013300:C12orf24	21969	7
3431892	4.45613		NM_005475:SH2B3	45675	8
3432090	2.02037		NM_000690:ALDH2	43437	13
3432138	4.81098		NM_003668:MAPKAPK5	50949	14
3432467	2.64864		NM_006187:OAS3	34802	18
3433591	19.3547		NM_153348:FBXW8	121420	12
3434374	2.97657		NM_176818:GATC	13479	4
3434823	3.80434		NM_194271:RNF34	24254	7
3434888	4.33993		NM_032790:ORAI1	16129	2
3435362	4.72767		NM_014708:KNTC1	99134	64
3435490	2.32425		NM_003677:DENR	18291	8
3435752	2.38277		NM_152269:C12orf65	25044	3
3436236	4.45269		NM_152437:ZNF664	43583	6
3436544	6.24905		NM_080626:BRI3BP	37439	3
3438581	2.12684		NM_025215:PUS1	14662	6
3438617	5.15893		NM_015409:EP400	130501	54
3439305	3.05434		NM_003428:ZNF84	26008	5
3441215	2.4349		NM_020374:C12orf4	50781	14
3441542	2.00497		NM_020373:ANO2	414364	27
3441941	3.5026		NM_199245:VAMP1	8751	6
3442137	3.2168		NM_020400:LPAR5	22426	6
3442514	4.39458		NM_016546:C1RL	19687	7
3444195	3.76986		NM_018048:MAGOHB	7611	6
3444216	2.15278		NM_018423:STYK1	55380	11
3445123	2.43338		NM_015987:HEBP1	25410	4
3446796	2.44711		NM_002907:RECQL	32759	16
3447694	2.47626		NM_005504:BCAT1	138099	11
3449008	2.06021		NM_183378:OVCH1	85213	28
3449068	4.16996		NM_175861:TMTC1	283946	18
3449368	2.6567		NM_001002259:CAPRIN2	45400	18
3449760	3.45127		NM_144973:DENND5B	208875	23
3450234	6.49058		NM_004572:PKP2	106101	15
3450655	3.54099		NM_153634:CPNE8	255191	20
3450775	11.4033		NM_001173464:KIF21A	150162	38
3450899	2.4849		NM_052885:SLC2A13	351069	10
3451670	6.47537		NM_031292:PUS7L	30181	9
3451708	2.37178		NM_002822:TWF1	12651	10
3452145	2.1253		Y11251:SRSF2IP	70712	15
3452622	4.21093		NM_024604:RPAP3	44130	17
3452743	2.33147		NM_015401:HDAC7	50411	27
3452818	2.64928		NM_000376:VDR	63493	11
3452970	2.5961		NM_014554:SENP1	62961	25
3453120	2.04328		NM_152320:ZNF641	11239	7
3453592	3.02345		NM_003482:MLL2	33747	54
3454662	2.4011		NM_030809:CSRNP2	22344	5
3454821	2.55292		NM_001033873:SMAGP	25070	4
3455134	2.03891		NM_182507:KRT80	23005	9
3456260	3.18862		NM_001130059:ATF7	114355	12
3456353	2.08971		NR_026554:CALCOCO1	16406	16
3456592	2.28947		NM_014311:SMUG1	24250	6
3457315	3.33981		NM_032345:WIBG	26501	4
3457523	2.55385		NM_194358:RNF41	17450	8
3457614	2.10089		NM_004077:CS	28693	12
3457696	2.75492		NM_001166279:PAN2	17831	26
3458133	5.34501		NM_000946:PRIM1	20775	15
3458451	3.88618		NM_014925:R3HDM2	181397	25
3458614	2.59641		NM_006400:DCTN2	16899	16
3458700	2.20212		NM_001478:B4GALNT1	7472	11
3458819	2.46976		NM_000785:CYP27B1	4859	9
3458837	5.12477		NM_005371:METTL1	4082	6
3460593	3.23077		NM_016056:TMBIM4	46144	11
3461795	2.76368		NM_002837:PTPRB	120581	34
3461883	4.3866		NM_002849:PTPRR	282725	14
3462094	2.54744		NM_144982:ZFC3H1	54366	35
3462930	2.15382		NM_024685:BBS10	3954	2
3462949	2.53452		NM_020841:OSBPL8	208001	24
3463112	6.72774		NM_203394:E2F7	44335	13
3463571	2.22256		NM_002480:PPP1R12A	161893	26
3464622	5.22315		NM_025114:CEP290	92787	54
3464912	2.46813		NM_172240:POC1B	106540	12
3466318	3.32019		NM_003297:NR2C1	53343	14
3466369	3.15651		NM_018351:FGD6	140716	21
3467315	3.01056		NM_201612:IKBIP	31550	3
3468888	2.28044		NM_031302:GLT8D2	61150	11
3469319	5.53093		NM_018171:APPL2	62934	21
3469687	2.95244		NM_006825:CKAP4	10250	3
3469844	2.17766		NM_001033050:MTERFD3	9861	3
3469865	2.08346		NM_004075:CRY1	102454	13
3470253	2.02859		NM_014706:SART3	39174	19
3470597	9.43556		NM_018984:SSH1	74894	15
3471005	4.33316		NM_139201:GIT2	66588	20
3471073	2.19051		NM_207435:C12orf76	26518	5
3471300	3.43041		NM_139283:PPTC7	48828	6
3472312	2.20126		NM_024959:SLC24A6	36354	16
3472468	4.47948		NM_016196:RBM19	149634	25
3473331	3.57728		AK298857:C12orf49	22277	5
3473480	3.68722		NM_033624:FBXO21	46715	13
3473727	3.28907		NM_018639:WSB2	29524	9
3473750	2.732		NM_019086:VSIG10	72434	9
3473802	2.83653		NM_016281:TAOK3	223145	21
3474104	3.49054		NM_007174:CIT	191501	48
3474495	2.24675		NM_016399:TRIAP1	1817	2
3474502	2.29897		NM_003769:SRSF9	7994	4
3474935	2.40536		NM_016237:ANAPC5	91652	17
3475191	3.41014		NM_032590:KDM2B	152019	23
3475545	2.08358		NM_022916:VPS33A	35777	14
3475587	5.36785		NM_002956:CLIP1	151201	25
3475879	2.81598		NM_203444:ABCB9	60699	12
3476012	2.78766		NM_022782:MPHOSPH9	69579	20
3476097	2.7468		NM_004642:CDK2AP1	11354	4
3476457	3.68175		NM_006312:NCOR2	243175	49
3477917	3.22176		NM_145648:SLC15A4	30790	8
3478457	2.00457		NM_194356:STX2	49667	11
3479519	8.99923		NM_183238:ZNF605	34846	5
3480129	3.51515		NM_003453:ZMYM2	133159	26
3480681	2.15456		NM_024026:MRP63	2440	2
3482977	7.40605		NM_152705:POLR1D	46646	3
3485786	3.87229		NM_000538:RFXAP	9881	4
3486728	5.08461		NM_014252:SLC25A15	23049	8
3487220	3.24694		NM_016248:AKAP11	51108	13
3487432	3.19098		NM_013238:DNAJC15	85707	6
3487600	2.41911		NM_153218:C13orf31	14648	7
3488022	2.33288		AK304669:KIAA1704	44060	12
3488253	3.56405		NM_031431:COG3	71706	23
3488942	3.81573		NM_018283:NUDT15	9580	3
3488985	2.54522		NM_021999:ITM2B	29770	6
3489020	4.81629		NM_000321:RB1	178240	28
3489481	8.41311		NM_001040443:PHF11	33378	12
3489644	2.52611		NM_213590:TRIM13	24594	4
3491948	2.29146		NM_030794:TDRD3	177422	14
3493448	6.0047		NM_006346:PIBF1	234396	18
3494502	2.94042		NM_006493:CLN5	11858	5
3495968	2.05874		NM_015567:SLITRK5	6999	2
3496409	4.12009		NM_004466:GPC5	1468562	8
3496916	13.474		NM_180989:GPR180	25542	9
3497586	4.04293		NM_144778:MBNL2	172687	11
3497659	2.29734		NM_021033:RAP2A	33769	3
3497790	2.0027		NM_002271:IPO5	70810	29
3497881	2.71327		NM_005766:FARP1	306590	28
3498315	2.63964		NR_026644:UBAC2	185661	9
3498502	2.17841		NM_004800:TM9SF2	61975	17
3498780	3.3946		NM_007129:ZIC2	4993	4
3498837	2.45147		NM_000282:PCCA	441418	25
3499453	2.50186		NM_003291:TPP2	82169	30
3499585	6.69947		NM_017693:BIVM	42487	11
3500772	3.13242		NM_032859:ABHD13	15877	2
3502632	2.51485		NM_017905:TMCO3	59233	13
3503164	2.25917		NM_003903:CDC16	37837	19
3503224	3.89621		NM_023011:UPF3A	24225	11
3503976	2.12048		NR_003272:PSPC1	108247	11
3504791	2.18603		NM_152726:EFHA1	111518	12
3505319	2.8843		NM_014363:SACS	104877	10
3506431	4.56383		NM_005977:RNF6	90539	6
3506738	2.92926		NM_182488:USP12	105741	9
3508330	2.06692		NM_006644:HSPH1	25764	18
3508644	2.12271		NM_052818:N4BP2L1	32231	7
3508898	2.69151		NM_178007:STARD13	247454	14
3511135	2.25508		NM_152903:KBTBD6	5178	2
3512294	2.1481		NM_183422:TSC22D1	143629	3
3513096	2.11508		NM_001984:ESD	25977	11
3513794	4.71077		NM_018191:RCBTB1	53638	13
3515009	2.62881		NM_016075:VPS36	37925	14
3515965	2.5449		NM_001042517:DIAPH3	498403	28
3517793	6.50975		NM_007249:KLF12	448169	8
3518086	2.23304		NM_014832:TBC1D4	197443	21
3518496	8.46158		NM_015057:MYCBP2	282394	84
3520989	3.25068		NM_014305:TGDS	22204	12
3521174	5.72914		NM_005845:ABCC4	281605	31
3521484	4.00376		NM_020121:UGGT2	251903	39
3522225	2.23669		NM_003576:STK24	127740	11
3522398	5.34741		NM_015296:DOCK9	293139	57
3523881	2.95654		NM_024089:KDELC1	14727	10
3525313	2.10464		NM_001845:COL4A1	158186	52
3525498	2.924		NM_017817:RAB20	38664	2
3526151	2.03336		NM_006322:TUBGCP3	103157	22
3527418	2.05926		NM_005484:PARP2	14323	16
3528895	2.87842		NM_014045:LRP10	9864	7
3529064	2.39377		NM_004050:BCL2L2	4943	4
3529701	2.11959		NM_006084:IRF9	5513	9
3530002	2.12445		NM_015299:KHNYN	11405	8
3531032	3.25095		NM_016106:SCFD1	113498	25
3532393	2.11026		NM_014672:KIAA0391	151500	8
3532560	2.302		NM_032352:BRMS1L	45572	11
3532793	2.53388		NM_006194:PAX9	20235	5
3533435	2.13459		NM_002687:PNN	7998	9
3534128	2.7321		NM_015091:FAM179B	112242	20
3534248	4.04796		NM_020937:FANCM	64957	23
3534785	9.98688		NM_152329:PPIL5	15976	7
3535000	2.4624		NM_001663:ARF6	1681	2
3535395	3.11075		NM_030755:TMX1	17485	8
3535628	2.16573		NM_053064:GNG2	109468	4
3536396	3.26985		NM_006568:CGRRF1	29405	6
3536706	2.23834		NR_003225:LGALS3	16213	6
3536786	4.96531		NM_017943:FBXO34	82309	2
3537264	5.06095		NM_017799:C14orf101	69723	16
3538789	7.82041		NR_033344:SLC38A6	102619	18
3539724	4.22307		NM_182910:SYNE2	373483	116
3540136	2.02233		NM_021979:HSPA2	7333	2
3540552	4.66142		NM_178155:FUT8	333530	11
3540862	3.05647		NM_020806:GPHN	674396	25
3541137	2.2011		NM_004094:EIF2S1	26489	8
3541937	3.10178		NM_001193360:EXD2	50848	11
3542145	2.19346		NM_014734:KIAA0247	103552	6
3542689	2.05365		NM_014982:PCNX	207978	36
3543481	3.37251		NM_000021:PSEN1	83955	13
3543539	2.05869		NM_173462:PAPLN	37141	27
3543619	2.55046		NM_024644:C14orf169	2428	1
3543714	2.45732		NM_152331:ACOT4	4059	3
3543756	2.71851		NM_031427:DNAL1	57070	8
3544346	3.02638		NM_001933:DLST	21857	15
3544562	3.67277		NM_130469:JDP2	44894	4
3544678	2.52987		NM_015072:TTLL5	293875	32
3545311	2.61266		NM_033426:KIAA1737	19052	4
3545634	2.06256		NM_138970:NRXN3	1621322	21
3547500	3.58441		NM_018418:SPATA7	52815	13
3548152	2.32521		NM_018319:TDP1	88863	18
3548346	2.37077		NM_006888:CALM1	11291	7
3548788	2.43313		NM_017437:CPSF2	42215	16
3549033	3.65538		NM_005113:GOLGA5	45655	14
3549220	3.07351		NM_175748:UBR7	22153	11
3550328	2.28187		NM_016472:C14orf129	7540	3
3551566	3.10324		NM_016337:EVL	172422	16
3552729	3.694		NM_002719:PPP2R5C	166192	16
3553141	5.04922		NM_014844:TECPR2	139510	20
3553228	4.68051		NM_015156:RCOR1	137680	12
3553337	3.40864		NM_145725:TRAF3	128813	12
3553947	2.73809		NM_024071:ZFYVE21	17860	8
3554360	2.22875		NM_199165:ADSSL1	23112	13
3555882	2.00991		NM_031314:HNRNPC	60344	11
3556323	3.74528		NM_007192:SUPT16H	32795	26
3556386	2.61723		NM_032846:RAB2B	17954	9
3556418	2.2315		NM_019852:METTL3	13327	11
3556556	2.21766		NM_001344:DAD1	24371	3
3557504	2.05848		NM_000257:MYH7	22981	41
3558290	3.04024		NM_020195:SDR39U1	3034	6
3560403	4.03265		NM_022073:EGLN3	245536	6
3560527	2.7226		NM_138288:C14orf147	29568	2
3560711	2.97982		NM_013448:BAZ1A	122916	27
3562671	2.49402		NM_017658:KLHL28	33076	5
3563459	3.11781		NM_004713:SDCCAG1	69543	33
3563734	6.88546		NM_006939:SOS2	114245	23
3563861	6.83481		NM_004196:CDKL1	86870	20
3564620	2.67264		NM_007361:NID2	65025	22
3564997	2.97453		NM_030637:DDHD1	109315	14
3565303	2.26414		NM_005776:CNIH	14504	5
3565361	3.95047		NM_004124:GMFB	14542	8
3565524	3.95805		NM_000161:GCH1	60817	7
3565663	3.32782		NM_014750:DLGAP5	43543	20
3566910	5.0328		NM_022571:GPR135	36321	7
3566949	8.28663		NM_144581:C14orf149	24068	5
3567187	3.15039		NM_016029:DHRS7	25740	8
3568080	3.04387		NM_080666:WDR89	44369	3
3568310	2.13607		NM_006977:ZBTB25	17748	6
3569401	2.40821		NM_016026:RDH11	18990	7
3569441	4.69347		NM_015346:ZFYVE26	89216	43
3570049	3.12042		NM_004450:ERH	18182	4
3570526	2.44249		NM_003814:ADAM20	12655	2
3571553	2.29224		NM_194278:C14orf43	75164	12
3572041	3.98174		NM_001039479:KIAA0317	51853	20
3572278	3.76511		NM_033116:NEK9	44960	22
3572340	2.3467		NM_006827:TMED10	45177	5
3573229	3.03047		NM_006020:ALKBH1	35608	6
3573933	2.36833		NM_152446:C14orf145	445215	24
3574074	4.99581		NM_015859:GTF2A1	41182	9
3576284	3.61768		NM_004755:RPS6KA5	189822	17
3576812	2.94388		NM_004239:TRIP11	72161	21
[truncated: 801 more rows]
