# Supplementary material for: U2 snRNP Is Required for Expression of the 3′ End of Genes
Source: PLoS One. 2014 May 20;9(5):e98015. doi: 10.1371/journal.pone.0098015 (PMC4028248; doi:10.1371/journal.pone.0098015)
Supplement: Table S2 — List of genes that did not show 3' end down regulation. (XLSX) [file pone.0098015.s010.xlsx]

## Sheet: data20120606_transcript_down_le
Table S2. List of genes that did not show 3' end down regulation.
transcript_cluster_id	Ratio (FirstProbe/LastProbe)		Gene ID : RefSeq name	length (bp)	exon number
2315554	1.46005		NM_153254:TTLL10	24052	16
2315674	1.18315		NM_001130413:SCNN1D	12963	20
2315739	1.00043		NM_153339:PUSL1	13107	19
2315894	1.06961		NM_022834:VWA1	8022	3
2315951	1.07282		NM_018188:ATAD3A	22537	17
2316245	1.07419		NM_002744:PRKCZ	134926	18
2316558	0.720443		NM_007033:RER1	11924	8
2316605	1.14139		NM_014638:PLCH2	38072	22
2316746	1.04281		NR_036637:C1orf93	4979	7
2316905	0.670417		NM_080431:ACTRT2	1420	2
2316953	1.26118		NM_022114:PRDM16	369454	18
2317246	1.28441		NM_014448:ARHGEF16	26688	15
2317317	1.94547		NM_005427:TP73	83682	14
2317434	0.846915		NM_182752:TPRG1L	5126	6
2317472	1.03049		NM_152492:CCDC27	19247	12
2317512	1.29548		NM_004402:DFFB	28149	8
2317686	1.0243		NM_018836:AJAP1	129059	6
2318086	0.809607		NM_003636:KCNAB2	109728	16
2318157	1.0388		NM_207396:RNF207	15825	18
2318212	1.36461		BC030279:C1orf211	3205	5
2318257	1.70349		NM_031475:ESPN	36583	13
2318338	1.41108		NM_138697:TAS1R1	24577	6
2318364	0.982279		NM_005341:ZBTB48	9280	11
2318398	1.32063		NM_153812:PHF13	10349	4
2318416	0.982607		NM_138350:THAP3	10721	6
2318455	0.868067		NM_015215:CAMTA1	984381	23
2318656	0.793843		NM_016831:PER3	60858	22
2318736	1.60645		NM_007262:PARK7	31215	7
2319135	1.21563		NM_001215:CA6	29230	8
2319225	0.936455		NM_004285:H6PD	36534	5
2319252	1.32921		NM_025106:SPSB1	76653	3
2319423	1.37062		NM_005026:PIK3CD	77383	24
2319518	1.04276		NM_022787:NMNAT1	42074	6
2319550	1.09746		NM_052960:RBP7	18815	5
2319560	1.94566		NM_001105562:UBE4B	148408	28
2319661	1.90272		NM_183416:KIF1B	170898	50
2319802	1.26359		NM_002631:PGD	21585	14
2319832	0.687582		NR_036462:APITD1	22052	5
2320048	0.951931		NM_007375:TARDBP	13383	7
2320188	0.784079		NM_021146:ANGPTL7	6641	5
2320210	1.76465		NM_013319:UBIAD1	22844	4
2320347	1.27935		NM_183412:FBXO44	8953	7
2320374	0.641322		NM_018438:FBXO6	10231	6
2320392	0.780323		NM_198545:C1orf187	34129	7
2320411	1.58784		NM_020350:AGTRAP	18719	7
2320472	1.23468		NM_001286:CLCN6	36995	23
2320581	0.893782		NM_000302:PLOD1	41338	20
2320619	1.93346		NM_014874:MFN2	33334	19
2320657	0.988194		NM_021933:MIIP	12580	10
2320683	0.884935		NM_152942:TNFRSF8	80831	15
2320727	0.756036		NM_001066:TNFRSF1B	42226	10
2320762	0.736775		NM_015378:VPS13D	281976	70
2321011	1.33382		NM_152290:C1orf158	17685	4
2321058	1.12845		NM_023014:PRAMEF2	4824	4
2321182	0.806196		NM_006474:PDPN	34493	7
2321238	1.07275		NM_015866:PRDM2	124868	10
2321466	1.22498		NM_015209:KAZ	519340	15
2321607	1.163		NM_201628:KAZ	519340	15
2321645	1.30335		NM_001136216:TMEM51	67947	4
2321797	1.05334		NM_007272:CTRC	10803	8
2321813	0.910954		NM_033440:CELA2A	15364	10
2321828	1.0235		NM_015849:CELA2B	25492	9
2321849	0.869727		NM_015291:DNAJC16	65567	15
2321911	0.31386		NM_032341:DDI2	51545	10
2321960	1.47545		NM_015164:PLEKHM2	50438	20
2322004	0.864616		NM_207348:SLC25A34	4992	5
2322036	0.892592		NM_017556:FBLIM1	29988	10
2322211	0.756041		ENST00000329454:C1orf64	4572	2
2322226	0.814965		NM_004070:CLCNKA	15216	24
2322264	0.729581		NM_000085:CLCNKB	13557	20
2322362	1.44432		NM_001114600:C1orf144	45571	6
2322598	1.36549		NM_014675:CROCC	77228	37
2322786	0.584919		NM_013358:PADI1	40880	16
2322818	1.45623		NM_016233:PADI3	35136	16
2322848	0.396627		NM_012387:PADI4	55810	16
2322894	0.863193		NM_207421:PADI6	29505	16
2322957	0.720894		NM_018125:ARHGEF10L	158040	29
2323087	0.462392		NM_030812:ACTL8	71751	3
2323172	0.850247		NM_032880:IGSF21	270738	10
2323285	0.948555		NM_152375:KLHDC7A	5111	2
2323347	1.42338		NM_002584:PAX7	117861	9
2323559	1.24383		NM_016183:MRTO4	8590	8
2323603	1.57163		NM_001040125:PQLC2	16975	9
2323790	0.818456		NM_000871:HTR6	14276	3
2323847	1.19642		NM_000929:PLA2G5	63012	10
2323882	0.652916		NM_022819:PLA2G2F	11061	5
2323899	0.692106		NM_152376:UBXN10	9964	2
2323951	0.801294		NM_001039500:VWA5B1	63976	22
2324061	1.33606		NM_207334:FAM43B	2581	1
2324084	0.730775		NM_001785:CDA	29961	4
2324416	1.38287		NM_000478:ALPL	69048	12
2324571	1.3381		NM_007352:CELA3B	21622	8
2324594	1.22586		NM_005747:CELA3A	10884	8
2324634	1.61635		NM_044472:CDC42	40318	7
2324743	1.57214		NM_001083621:ZBTB40	79307	19
2324820	1.94299		NM_020526:EPHA8	40031	17
2324856	1.07083		NM_015991:C1QA	3177	7
2324873	0.742493		NM_001114101:C1QC	4481	3
2324884	0.627972		NM_000491:C1QB	8777	4
2324919	1.02631		NM_017449:EPHB2	204487	17
2325002	1.04611		NM_001009999:KDM1A	64242	21
2325113	0.995313		NR_033690:C1orf213	9995	4
2325158	0.862804		NR_027042:MDS2	59074	7
2325192	0.519245		NM_000975:RPL11	4647	6
2325251	0.83825		NM_003198:TCEB3	18905	11
2325358	0.48183		NM_198173:GRHL3	45161	16
2325410	0.864529		NM_020448:NIPAL3	57183	13
2325593	1.03112		NM_013943:CLIC4	98968	8
2326018	1.45871		NM_015627:LDLRAP1	25307	9
2326049	1.14429		NM_020379:MAN1C1	168740	13
2326237	0.802803		NM_004455:EXTL1	16581	11
2326295	1.21554		NM_024869:GRRP1	3609	2
2326311	1.09271		NM_015871:ZNF593	2190	3
2326327	0.629846		NM_006314:CNKSR1	12484	21
2326410	0.756323		NM_022778:CCDC21	44609	15
2326448	1.72118		NM_031286:SH3BGRL3	2341	4
2326463	0.853002		NM_001803:CD52	2567	3
2326485	0.956159		NM_024674:LIN28A	18945	5
2326496	1.74077		NM_024887:DHDDS	39013	9
2326561	1.6035		NM_002953:RPS6KA1	45270	22
2326640	1.58742		NM_006015:ARID1A	86072	20
2326799	1.11975		NM_006600:NUDC	46625	9
2326846	0.65726		NM_001013642:TRNP1	6950	2
2326912	0.528459		NM_015023:WDTC1	74104	16
2326993	1.11013		NM_001193308:SYTL1	11909	15
2327219	1.93795		NM_177424:STX12	51270	9
2327259	1.29143		NM_138558:PPP1R8	20899	8
2327283	1.37108		NM_004848:C1orf38	14142	7
2327338	0.868818		NM_018053:XKR8	8635	3
2327375	0.921006		NM_178191:ATPIF1	10798	3
2327418	1.5491		NM_017638:MED18	6964	4
2327542	1.40022		NR_003109:TRNAU1AP	25455	10
2327603	1.49804		NM_006582:GMEB1	50622	10
2327630	1.39296		NM_016258:YTHDF2	33155	6
2327659	1.64321		NM_000911:OPRD1	51555	4
2327677	1.61149		NM_001166006:EPB41	232951	21
2327817	1.10953		NM_133178:PTPRU	90298	31
2328236	1.69293		NM_016505:ZCCHC17	67942	9
2328273	0.843324		NM_178865:SERINC2	25114	11
2328320	1.37373		NM_022164:TINAGL1	11173	12
2328387	0.841237		NM_001525:HCRTR1	14833	9
2328465	1.3501		NM_006559:KHDRBS1	47022	12
2328713	1.85794		NM_175852:TXLNA	18600	11
2328750	1.02437		NM_024296:CCDC28B	5002	6
2328767	1.27706		NM_001160042:IQCC	3053	5
2328808	0.915093		NM_003757:EIF3I	9677	11
2328837	1.0016		NM_032648:FAM167B	1624	2
2328841	1.08215		U23852:LCK	34927	13
2328868	1.95321		NM_004964:HDAC1	41550	14
2328909	1.56835		NM_052841:TSSK3	2116	2
2329041	1.55662		NM_020888:KIAA1522	33086	7
2329077	1.36894		NM_022753:S100PBP	42109	7
2329131	0.611925		NM_002143:HPCA	12448	4
2329196	1.07697		NM_052998:ADC	39427	12
2329386	1.29134		NR_033264:HMGB4	4317	4
2329481	0.653646		NM_001134734:C1orf94	52249	7
2329752	1.43546		NM_005095:ZMYM4	153092	30
2329920	0.614831		NM_178548:TFAP2E	21959	7
2330002	1.02234		NM_017629:EIF2C4	49719	18
2330075	1.09598		NM_012199:EIF2C1	54492	19
2330234	0.77591		NM_014466:TEKT2	4201	10
2330253	0.975148		NM_017825:ADPRHL2	5058	7
2330289	1.75728		NM_018067:MAP7D1	25271	18
2330334	0.984631		NM_005119:THRAP3	80942	13
2330393	0.668656		NM_001162530:C1orf113	18497	16
2330687	0.947893		NM_025079:ZC3H12A	9826	6
2330723	1.41432		NM_003462:DNALI1	9939	6
2330773	0.977977		NM_018101:CDCA8	17302	11
2330843	1.78371		NM_152496:MANEAL	7336	4
2330899	0.694128		NM_016037:UTP11L	15567	8
2331158	1.82348		NM_024595:AKIRIN1	14837	6
2331178	0.999718		NM_004552:NDUFS5	8319	3
2331505	1.40312		AK023285:MACF1	405802	97
2331558	1.04105		NM_181809:BMP8A	34290	7
2331602	1.03327		NM_006112:PPIE	71733	11
2331679	0.897491		NM_001136493:MFSD2A	14837	14
2331727	0.893765		NM_006367:CAP1	32417	14
2331771	0.800624		NM_012421:RLF	79549	8
2331822	1.86088		NM_005857:ZMPSTE24	36078	10
2331857	1.68495		NM_022733:SMAP2	78477	10
2331903	1.25748		NM_023070:ZNF643	13617	6
2331937	1.19314		NM_198494:ZNF642	19129	6
2331974	1.26652		NM_152373:ZNF684	16609	5
2332013	1.67386		NM_001142588:NFYC	79956	15
2332091	1.24588		NM_004700:KCNQ4	56441	14
2332144	1.62168		NM_001905:CTPS	33229	19
2332528	1.9381		NM_173642:RIMKLA	34385	5
2332566	1.77381		NM_024664:PPCS	26624	3
2332583	0.585085		ENST00000509712:CCDC30	191335	23
2332711	1.56218		NM_006347:PPIH	18334	10
2332767	1.28503		BC001508:C1orf50	31188	9
2332855	1.40491		NM_015911:ZNF691	5869	5
2332999	1.77264		NR_030778:WDR65	97744	23
2333035	0.734147		NM_144626:TMEM125	4009	4
2333051	1.05895		NM_005424:TIE1	22116	23
2333107	1.24579		NM_005373:MPL	14969	12
2333136	1.48262		NM_001255:CDC20	4276	12
2333168	0.980162		NM_001012961:C1orf84	22910	6
2333195	1.36244		NM_015284:KIAA0467	31894	57
2333318	0.861756		NM_002840:PTPRF	98486	34
2333429	0.965145		NM_014663:KDM4A	55382	22
2333481	0.288048		NM_174963:ST3GAL3	225337	13
2333574	1.06096		NM_057091:ARTN	3922	5
2333599	0.668049		NM_014652:IPO13	21084	20
2333658	1.21454		NM_004047:ATP6V0B	3809	8
2333678	1.42115		NM_003780:B4GALT2	12226	7
2333707	1.05287		NM_152499:CCDC24	5170	9
2333777	1.30861		NM_173484:KLF17	16291	4
2333794	0.928718		NM_019100:DMAP1	7227	12
2333907	0.255522		NM_018150:RNF220	246531	16
2334052	1.53141		NM_001145636:C1orf228	50900	13
2334098	1.62825		NM_006845:KIF2C	27950	21
2334191	1.13221		NM_004073:PLK3	5766	16
2334279	1.15915		NM_000374:UROD	3429	10
2334319	1.14759		NM_025077:TOE1	4306	8
2334350	0.811724		NM_015506:MMACHC	11015	4
2334374	1.65299		NM_006066:AKR1A1	19507	10
2334404	0.839906		NM_002482:NASP	35049	16
2334459	0.784266		NM_016486:TMEM69	7230	3
2334476	1.41095		NM_015112:MAST2	249238	29
2334602	0.990579		NM_005727:TSPAN1	10886	9
2334629	0.787049		NR_024332:POMGNT1	31624	23
2334740	0.771343		NM_001441:FAAH	19584	15
2334847	0.848222		NM_172225:DMBX1	7230	4
2334932	0.758465		NM_001099772:CYP4B1	61576	12
2334986	1.35844		NM_178033:CYP4X1	89388	12
2335014	0.740762		NM_178134:CYP4Z1	50832	12
2335160	0.980793		NM_012186:FOXE3	1980	1
2335172	1.18631		NM_004474:FOXD2	4675	1
2335671	1.07311		NM_021952:ELAVL4	155773	7
2335986	1.0913		NM_014372:RNF11	37185	3
2336099	1.29278		NM_148908:OSBPL9	212039	26
2336302	1.41832		NM_007324:ZFYVE9	204313	19
2336383	0.884681		NM_032864:PRPF38A	13757	10
2336439	1.15865		NM_015696:GPX7	6680	3
2336456	0.748305		NM_001042693:FAM159A	36340	6
2336497	1.42232		NM_024646:ZYG11B	100889	14
2336650	1.10611		NM_153703:PODN	23321	13
2336706	1.27778		NM_000098:CPT2	17769	5
2336809	0.963547		NM_033067:DMRTB1	8090	5
2336891	0.496914		NM_000792:DIO1	19848	5
2336913	1.24939		NM_052940:LRRC42	22092	9
2337003	0.795518		NM_016491:MRPL37	36890	7
2337147	1.05244		NM_147161:ACOT11	96936	17
2337217	0.815914		NR_026782:C1orf175	100523	34
2337285	0.296931		NM_004623:TTC4	26836	10
2337327	1.46881		NM_152607:C1orf177	36190	11
2337369	1.15586		NM_182532:TMEM61	11502	3
2337392	1.09905		NM_057176:BSND	11951	4
2337407	1.24362		NM_174936:PCSK9	25305	12
2337716	1.31711		NM_006252:PRKAA2	70014	9
2337786	0.851632		NM_000562:C8A	63416	11
2338487	0.853667		NM_001113411:FGGY	470881	17
2338625	0.987418		NM_015888:HOOK1	61593	22
2339334	0.60873		NM_001164835:L1TD1	17498	4
2339414	0.442022		NM_003368:USP1	15508	9
2339658	0.747874		NM_012183:FOXD3	2068	1
2339682	1.62764		NM_013339:ALG6	70973	15
2339740	0.878353		NM_032437:EFCAB7	49322	14
2339997	0.68169		NM_152489:UBE2U	63742	10
2340078	1.24486		NM_020925:CACHD1	222314	27
2340350	1.95139		NM_014787:DNAJC6	167651	20
2340433	1.36289		NM_017526:LEPROT	220995	20
2340529	1.20129		NM_002600:PDE4B	582063	17
2340695	0.484359		NM_032291:SGIP1	214917	27
2340845	0.488521		NM_020948:MIER1	63725	16
2340930	1.07107		NM_144701:IL23R	93580	11
2340961	0.962379		NM_001559:IL12RB2	89537	16
2341083	1.59644		NM_001924:GADD45A	3278	4
2341387	1.4432		NM_020794:LRRC7	555084	27
2341535	1.56025		NR_023916:PIN1P1	996	1
2341565	1.86367		NM_004768:SRSF11	47371	13
2341645	0.876597		NM_001031693:HHLA3	30535	5
2341663	1.7043		NM_001902:CTH	28634	12
2342176	1.50438		NM_003838:FPGT	35849	5
2342220	1.45311		NM_001112808:TNNI3K	35849	5
2342391	0.614845		NM_138467:TYW3	33527	7
2342475	1.48621		NM_001001933:LHX8	33100	10
2342665	0.580909		NM_002440:MSH4	116357	20
2342738	1.04416		NM_152996:ST6GALNAC3	559898	6
2342904	1.82707		NM_030965:ST6GALNAC5	198271	6
2343025	1.25123		NM_174858:AK5	277916	14
2343170	1.69737		BX537792:FAM73A	98798	16
2343231	0.815863		NM_144573:NEXN	55383	13
2343289	1.68203		NM_007034:DNAJB4	38790	4
2343334	0.802443		NM_017655:GIPC2	158908	6
2343418	0.800798		NM_000959:PTGFR	235867	5
2343473	1.03212		NM_006820:IFI44L	22878	9
2343823	0.891148		NM_012302:LPHN2	686263	26
2344511	1.3449		NM_021233:DNASE2B	16487	6
2344542	0.454678		NM_025065:RPF1	18532	9
2344577	1.19396		NR_036561:SPATA1	59904	15
2344731	0.987548		NM_145172:WDR63	133992	23
2344984	1.27019		NM_006536:CLCA2	32473	14
2345023	0.999284		NM_001285:CLCA1	31922	15
2345061	1.7428		NM_012128:CLCA4	33677	14
2345095	1.37895		NR_024604:CLCA3P	21104	15
2345128	1.65354		NM_016009:SH3GLB1	43609	11
2345617	1.3111		NM_006256:PKN2	152034	22
2345816	0.774552		NM_198460:GBP6	24115	12
2345880	1.44271		NM_015350:LRRC8B	73029	8
2346023	1.77042		NM_001134479:LRRC8D	115598	4
2346074	1.53709		NM_182976:ZNF326	36376	12
2346575	1.0035		NM_207189:BRDT	65056	20
2346625	0.983872		NM_173567:EPHX4	33555	7
2346863	0.93481		NR_002444:SNORA66	119356	6
2346934	0.825751		NM_007358:MTF2	59847	17
2347023	1.27762		NM_206886:CCDC18	98812	30
2347096	1.21582		NM_001938:DR1	16705	4
2347132	0.610968		NM_001024948:FNBP1L	106561	17
2347625	1.43765		NM_152369:SLC44A3	74905	15
2347732	0.758117		NM_152487:TMEM56	80270	7
2348060	1.25902		NM_021190:PTBP2	93129	15
2348437	0.804782		NR_033716:SNX7	98821	9
2348514	0.705502		NM_014839:LPPR4	45638	8
2348569	1.83461		NM_017734:PALMD	48599	8
2348634	1.9112		NM_000645:AGL	73940	34
2348702	1.76339		NM_012243:SLC35A3	57191	9
2348757	0.666037		NM_033055:HIAT1	45281	12
2348792	1.45852		NM_019083:CCDC76	17348	11
2348854	1.95635		NM_001130841:RTCD1	26563	12
2348896	1.85108		NM_033312:CDC14A	175250	17
2348962	0.769074		NM_022049:GPR88	3882	2
2348992	0.661933		NM_001078:VCAM1	19297	9
2349043	1.43128		NM_133496:SLC30A7	85678	12
2349086	0.664214		NM_001077394:DPH5	36466	9
2349129	0.757468		NM_001400:S1PR1	4631	3
2349345	0.706975		NM_017619:RNPC3	29542	16
2349863	0.938599		NM_001113226:NTNG1	343452	10
2350287	1.04835		NM_018061:PRPF38B	9481	7
2350316	0.80265		NM_001144937:FNDC7	30087	13
2350489	1.54973		NM_020775:KIAA1324	93101	22
2350551	1.48907		NM_006513:SARS	24252	12
2350596	1.18907		NM_001408:CELSR2	25737	34
2350714	1.7091		NM_001040709:SYPL2	15580	6
2350741	1.0701		NM_153340:ATXN7L2	9326	12
2350818	0.971533		NM_031936:GPR61	8535	5
2350840	0.508318		NM_006496:GNAI3	45743	9
2350880	1.06831		NM_203404:AMPD2	15948	19
2350922	0.699159		NM_000850:GSTM4	9416	8
2350952	0.602583		NM_000848:GSTM2	41528	9
2351063	1.21025		NM_172212:CSF1	20751	10
2351171	0.524261		NM_033088:FAM40A	43065	22
2351233	1.02067		NM_203412:UBL4B	1508	1
2351294	0.928902		NM_004978:KCNC4	71758	5
2351393	1.17505		NM_022768:RBM15	8172	3
2351465	0.812206		NM_032414:PROK1	6155	3
2351572	1.70832		NM_001040033:CD53	26779	8
2351687	0.668113		NM_004000:CHI3L2	42670	13
2351763	0.966698		NM_201653:CHIA	29705	12
2351854	1.26436		NM_174896:C1orf162	4721	6
2351872	1.26428		NM_001010935:RAP1A	174474	9
2351940	1.67922		NM_007204:DDX20	12772	11
2352106	1.32467		NM_018704:CTTNBP2NL	64984	6
2352169	1.55418		NM_024494:WNT2B	56126	6
2352228	1.46042		NM_006135:CAPZA1	52447	10
2352275	0.779783		NM_020963:MOV10	27606	22
2352338	0.740571		NM_182759:FAM19A3	6817	5
2352501	1.34219		NM_014813:LRIG2	53992	18
2352609	0.970159		NM_152900:MAGI3	295175	22
2352743	0.817452		NM_022836:DCLRE1B	8946	4
2352758	0.84242		NM_198268:HIPK1	48613	16
2352804	1.66548		NM_020190:OLFML3	2814	4
2353021	1.3583		NM_003176:SYCP1	140568	32
2353337	1.11891		NM_018420:SLC22A15	93557	12
2353396	0.453558		NM_152367:C1orf161	23486	7
2353477	0.647372		NM_000701:ATP1A1	37594	23
2353669	0.897885		NM_001767:CD2	14844	5
2353749	0.766988		NM_004258:CD101	34786	10
2353988	1.54324		NM_017709:FAM46C	22439	2
2354082	1.81962		NM_006784:WDR3	30707	27
2354365	0.691436		NM_016527:HAO2	25352	9
2354433	0.69117		NM_000198:HSD3B2	8105	4
2354553	0.552617		NM_000862:HSD3B1	7861	4
2354634	1.05387		NM_006623:PHGDH	84418	14
2355615	1.97272		NM_004892:SEC22B	20703	5
2356100	1.02024		NM_213653:HFE2	4451	4
2356115	1.17837		NM_006472:TXNIP	4167	8
2356181	1.33161		BC071577:RBM8A	3847	6
2356218	1.17425		NM_003637:ITGA10	18978	30
2356300	0.951222		NM_006099:PIAS3	11314	15
2356344	1.76551		NM_014455:RNF115	79626	9
2356721	1.65608		NM_004284:CHD1L	53153	23
2356818	1.07294		NM_004326:BCL9	84836	10
2357845	0.913663		NM_000566:FCGR1A	9848	6
2357961	1.92738		NM_016074:BOLA1	13866	4
2358044	1.07856		NM_016274:PLEKHO1	10888	6
2358092	1.68103		NM_012113:CA14	7310	11
2358117	0.893408		NM_024579:C1orf54	12728	8
2358136	1.29283		BC027999:C1orf51	4553	6
2358171	1.18275		NM_004698:PRPF3	31747	16
2358221	0.930983		NM_015203:RPRD2	113476	11
2358320	0.668775		NM_025150:TARS2	20192	18
2358360	1.60804		NM_004425:ECM1	5728	10
2358393	1.18677		NM_019032:ADAMTSL4	11530	20
2358426	0.944287		AK023606:ADAMTSL4	11530	20
2358591	1.16912		NM_003568:ANXA9	13618	14
2358623	1.37963		NM_021222:PRUNE	27294	8
2358646	0.950968		NM_138278:BNIPL	11031	10
2358671	1.47523		AY358436:C1orf56	4247	4
2358693	1.25081		NM_006818:MLLT11	10737	2
2358743	0.686844		NM_024041:SCNM1	4276	7
2358821	0.812778		AB033605:PSMD4	12777	10
2358855	0.899715		NM_020832:ZNF687	10288	10
2358906	0.637166		NM_002796:PSMB4	2411	7
2358949	0.941404		NM_020770:CGN	28183	21
2358993	0.85552		NM_020127:TUFT1	43279	14
2359113	0.901764		NM_016178:OAZ3	8364	6
2359302	1.30695		NM_019060:CRCT1	1509	2
2359329	1.56162		NM_178433:LCE3B	288	1
2359453	1.17056		NM_030663:SMCP	6731	2
2359470	0.598718		NM_005547:IVL	3342	3
2359483	0.732973		NM_173080:SPRR4	1909	2
2359646	0.972887		NM_000427:LOR	2423	2
2359664	0.962984		NM_002965:S100A9	3174	3
2359691	1.19394		NM_176823:S100A7A	6757	3
2359736	1.61212		NM_015607:C1orf77	12258	6
2359764	1.48073		NM_012437:SNAPIN	3177	4
2359780	0.795786		NM_000906:NPR1	15356	22
2359885	0.870042		NM_024330:SLC27A3	5804	11
2359993	0.679002		NM_130898:CREB3L4	6830	10
2360083	0.617482		NM_014847:UBAP2L	51332	29
2360158	1.8229		NM_006118:HAX1	3365	7
2360186	0.723784		NM_080429:AQP10	4236	6
2360206	1.32195		NM_020452:ATP8B2	25755	28
2360310	0.95008		NM_001098475:TDRD10	45929	13
2360346	0.820877		NM_000748:CHRNB2	12246	6
2360468	1.12025		NM_025207:FLAD1	9774	8
2360498	0.834538		NM_018655:LENEP	730	2
2360506	1.98884		NM_015872:ZBTB7B	15872	5
2360541	1.14681		NM_152494:DCST1	17107	17
2360576	1.11698		NM_207195:ADAM15	12211	23
2360647	0.941213		NM_004952:EFNA3	23791	5
2360677	1.16303		NM_004428:EFNA1	7398	5
2360700	0.763861		NM_018845:RAG1AP1	3510	6
2360728	1.15944		NM_025058:TRIM46	11575	12
2360773	1.16984		NM_198883:MTX1	5125	8
2360850	1.35234		NM_002004:FDPS	11919	11
2360939	1.01456		NR_034180:POU5F1P4	1078	3
2361154	1.36677		NM_152280:SYT11	25691	4
2361196	1.1768		NM_181885:RXFP4	1146	1
2361241	0.786038		NM_014017:ROBLD3	3759	4
2361257	0.77748		NM_020387:RAB25	9345	5
2361279	1.10372		NM_170707:LMNA	57517	13
2361342	0.867806		NM_022367:SEMA4A	30387	16
2361384	0.998206		NM_014655:SLC25A44	18708	5
2361401	0.38308		NM_199173:BGLAP	30351	7
2361447	0.893537		NR_026678:TMEM79	10251	5
2361488	1.1335		NM_020407:RHBG	16009	11
2361584	0.6784		NM_144772:APOA1BP	2550	7
2361612	1.0472		NM_021817:HAPLN2	6432	8
2361635	0.905704		NM_198427:BCAN	18143	16
2361697	1.77781		NM_015997:C1orf66	8519	8
2361731	1.22992		NM_005973:PRCC	50206	8
2361761	1.3831		NM_001012331:NTRK1	66211	17
2361839	1.00757		NM_144702:C1orf92	12445	16
2362089	1.45477		NM_018240:KIRREL	106990	15
2362157	1.24485		NM_001766:CD1D	4950	7
2362180	0.997376		NM_001763:CD1A	4133	6
2362201	0.782629		NM_001765:CD1C	5002	6
2362230	0.996836		NM_030893:CD1E	4090	6
2362270	0.848013		NM_001004473:OR10K1	1073	1
2362276	0.634258		NM_001004472:OR10R2	1008	1
2362323	0.994441		NM_001005184:OR6K6	1172	1
2362333	0.78432		NM_002432:MNDA	18190	7
2362351	0.950818		NM_152501:PYHIN1	46259	9
2362394	0.939938		NM_005531:IFI16	55188	12
2362469	0.999126		NM_021189:CADM3	31705	10
2362511	1.15509		NM_002036:DARC	3194	3
2362651	1.30871		NM_001639:APCS	1041	2
2362702	0.844404		NM_017823:DUSP23	1612	3
2362723	0.711317		NM_001004310:FCRL6	15741	11
2362746	1.21583		NM_020125:SLAMF8	10500	5
2362860	1.4678		NM_004983:KCNJ9	8994	3
2362892	0.978393		NM_000702:ATP1A2	27834	23
2362950	1.29187		NM_144699:ATP1A4	35408	22
2362991	1.28391		NM_001231:CASQ1	11392	11
2363042	0.759429		NM_003768:PEA15	10040	6
2363084	1.63881		NM_015331:NCSTN	15681	18
2363128	0.813036		NM_005598:NHLH1	5782	2
2363202	1.38527		NM_021181:SLAMF7	15575	7
2363248	0.916515		NM_002348:LY9	32150	10
2363372	1.01656		NR_033385:KLHDC9	1986	5
2363389	0.76384		NM_005600:NIT1	7360	7
2363424	0.644642		NM_016406:UFC1	6081	7
2363444	1.89053		NM_012475:USP21	6274	14
2363484	0.966445		NM_000309:PPOX	11604	13
2363562	0.584645		NM_004106:FCER1G	5466	5
2363579	1.07876		NM_032174:TOMM40L	4616	10
2363689	1.09839		NM_001136219:FCGR2A	18584	7
2363784	1.16159		NR_024151:HSPA7	2646	2
2363808	1.20428		NM_004001:FCGR2B	97344	8
2363852	1.21049		NM_001184866:FCRLA	7381	6
2363876	1.01557		NM_001002901:FCRLB	6581	8
2363902	1.89746		NM_007240:DUSP12	7481	6
2364155	1.18008		NM_175866:UHMK1	32379	8
2364189	1.88845		NM_003115:UAP1	38307	11
2364231	0.985123		NM_001014796:DDR2	149075	19
2364381	0.956505		NM_001102445:RGS4	8028	6
2364438	1.31256		NM_145697:NUF2	89189	14
2365086	1.19404		NM_001005214:LRRC52	19955	2
2365119	1.08529		NM_004528:MGST3	30936	7
2365181	0.576896		NR_036683:LOC440700	11219	4
2365210	1.72063		NM_012474:UCK2	84088	7
2365597	1.00225		NM_032858:MAEL	33106	12
2365675	1.97955		NM_002697:POU2F1	206463	18
2365872	1.39412		NM_052862:RCSD1	76157	7
2365958	1.7089		NM_003953:MPZL1	70728	6
2366028	1.41068		NM_018442:DCAF6	140061	22
2366132	1.46442		NM_152902:TIPRL	21780	7
2366156	0.80653		NM_199344:SFT2D2	17203	8
2366184	1.20189		NM_005149:TBX19	33387	8
2366422	0.845561		NM_001677:ATP1B1	27026	7
2366490	1.0738		NM_003666:BLZF1	28571	8
2366581	0.807944		ENST00000413811:C1orf112	191977	29
2366753	0.845379		NM_152281:GORAB	21705	7
2366798	0.772262		NM_006902:PRRX1	76238	5
2366941	1.2888		NM_006894:FMO3	26942	10
2367050	1.23088		NM_002021:FMO1	37480	9
2367086	0.509908		NM_002022:FMO4	27877	10
2367154	1.66424		NM_015172:BAT2L2	108000	36
2367326	0.711931		NM_015569:DNM3	576986	23
2367599	0.609609		NM_000639:FASLG	7861	4
2367743	1.1764		NM_004905:PRDX6	11542	5
2367793	1.59914		NM_014458:KLHL20	71761	12
2367843	1.16791		NM_018122:DARS2	34044	17
2367892	1.03251		NM_001122770:ZBTB37	29275	6
2367963	1.10854		NM_014857:RABGAP1L	835898	21
2368180	1.97635		NM_005684:GPR52	1472	1
2368198	1.62467		NM_014412:CACYBP	12552	7
2368590	1.29336		NM_020318:PAPPA2	382429	23
2368840	0.751438		NM_021165:FAM5B	111496	9
2369110	1.63849		NM_170692:RASAL2	385781	18
2369252	1.34521		NM_032126:C1orf49	35523	16
2369325	1.2071		NR_033186:C1orf220	6138	3
2369339	1.92514		NM_152663:RALGPS2	371254	20
2369484	1.151		NM_022371:TOR3A	16647	6
2369557	1.15415		NM_003101:SOAT1	64891	16
2369609	0.740348		NM_144696:C1orf125	189016	26
2369680	1.40954		NM_173533:TDRD5	99660	18
2369713	0.503437		NM_173509:FAM163A	73036	5
2369796	1.91595		NM_015602:TOR1AIP1	37236	11
2369950	1.15278		NM_002826:QSOX1	49197	13
2370032	1.55756		NM_033343:LHX4	44747	6
2370123	1.10259		NM_004736:XPR1	258248	15
2370317	1.00917		NM_001531:MR1	22623	6
2370433	0.852291		NM_000721:CACNA1E	394982	48
2370823	0.56222		NM_001137669:RGSL1	110479	22
2370926	1.01305		NM_030769:NPL	41092	14
2370991	0.653457		NR_033302:DHX9	48448	28
2371139	0.910997		NM_005562:LAMC2	58663	23
2371255	1.96097		NM_201569:SMG7	126031	24
2371346	0.831726		NM_015149:RGL1	292459	19
2371547	0.548153		NM_030806:C1orf21	241963	6
2371694	0.409343		NM_007212:RNF2	57245	7
2371738	0.845942		NM_017673:C1orf26	134686	19
2371873	1.10371		NM_031935:HMCN1	456403	107
2372103	0.78721		NM_005807:PRG4	18290	13
2372211	1.72246		NM_024420:PLA2G4A	160029	18
2372719	0.846796		NM_130782:RGS18	27359	6
2372781	1.25969		NM_002922:RGS1	4305	5
2372812	1.19177		NM_002927:RGS13	24116	7
2372858	0.753172		NM_002923:RGS2	3235	5
2372924	1.88414		NR_033393:TROVE2	32356	11
2372967	1.42268		NM_024529:CDC73	131885	17
2373336	1.42502		NM_000186:CFH	95627	22
2373406	0.776013		NM_021023:CFHR3	20612	7
2373465	0.625369		NM_006684:CFHR4	30700	10
2373511	0.721367		NM_030787:CFHR5	32138	10
2373564	1.53075		NM_201253:CRB1	276994	15
2373693	1.60921		NM_020204:LHX9	22991	6
2373736	0.450413		NM_133494:NEK7	165458	10
2373842	0.809686		NM_002838:PTPRC	118745	34
2374126	1.30311		NM_205860:NR5A2	149823	9
2374345	1.8713		NM_203459:CAMSAP1L1	121147	18
2374414	1.43174		NM_005298:GPR25	1224	1
2374422	1.0774		NM_018265:C1orf106	24688	10
2374544	1.00503		AY245430:IGFN1	38128	26
2374604	0.954485		NM_001005337:PKP1	49542	15
2374746	1.98634		NM_020443:NAV1	203692	30
2374872	1.87703		NM_018085:IPO9	55154	24
2374926	1.20051		NR_030775:SHISA4	3627	5
2374982	1.84563		NM_020216:RNPEP	23776	11
2375038	0.924991		NM_004767:GPR37L1	6669	4
2375144	0.892785		NM_001017403:LGR6	125972	18
2375596	1.70735		NM_000674:ADORA1	76752	6
2375664	0.926249		NM_006763:BTG2	4112	3
2375706	1.28213		NM_001001396:ATP2B4	117521	22
2375795	1.07352		NM_017773:LAX1	11058	5
2375810	0.789793		NM_014827:ZC3H11A	58471	20
2375916	1.04627		NM_005686:SOX13	54621	14
2376168	1.50838		NM_001160331:NFASC	194172	32
2376299	1.60221		NM_005076:CNTN2	35303	23
2376376	1.01899		NM_014858:TMCC2	45168	5
2376457	1.05372		NM_212503:CDK18	28199	16
2376548	1.03481		NM_181644:MFSD4	34034	10
2376799	0.853935		NM_014002:IKBKE	26433	22
2376849	0.973781		NM_182665:RASSF5	81738	7
2376988	1.46285		NM_153758:IL19	44110	7
2377020	0.87301		NM_018724:IL20	3870	6
2377035	1.52915		NM_006850:IL24	6697	7
2377094	1.53789		NM_006212:PFKFB2	31569	15
2377165	0.767759		NM_000715:C4BPA	40711	12
2377283	1.68519		NM_001006658:CR2	35666	20
2377332	0.951483		NM_000573:CR1	144501	47
2377427	0.955854		NM_002389:CD46	43457	14
2378019	0.83063		NM_020439:CAMK1G	30222	13
2378068	1.0926		NM_015714:G0S2	969	2
2378077	0.922133		NM_005525:HSD11B1	48786	7
2378121	1.30236		NM_025228:TRAF3IP3	26292	17
2378180	0.426552		NM_014388:C1orf107	29559	12
2378325	0.476388		NM_019605:SERTAD4	13833	4
2378369	1.20385		NM_018194:HHAT	348043	12
2378584	1.71792		NM_001136223:RCOR3	58009	13
2378710	1.47908		NR_026761:C1orf97	49734	6
2378937	1.63152		NM_016448:DTL	71824	15
2379009	1.2402		NM_006243:PPP2R5A	76419	14
2379068	1.21554		NM_013349:NENF	13486	4
2379132	0.79437		NM_001674:ATF3	55444	5
2379168	0.875498		NM_153606:FAM71A	2332	2
2379280	1.99798		NM_014053:FLVCR1	41109	10
2379399	1.72927		NM_012424:RPS6KC1	223528	15
2379665	1.81104		NM_002763:PROX1	58073	5
2379754	1.93145		NM_020197:SMYD2	56030	12
2379863	0.753584		NM_016343:CENPF	61394	20
2379974	1.36242		NM_001017425:KCNK2	231319	7
2380055	1.96254		NM_016121:KCTD3	54339	18
2380440	1.23503		NM_138796:SPATA17	240373	11
2380554	0.847032		NM_016052:RRP15	52697	5
2380590	1.80978		NM_001135599:TGFB2	98385	8
2380785	1.08706		NM_138794:LYPLAL1	39022	6
2381177	1.15116		NM_018650:MARK1	136236	18
2381249	1.0589		NM_024709:C1orf115	9313	2
2381264	1.08693		NM_017898:MOSC2	36584	8
2381368	1.19213		NM_021958:HLX	5657	4
2381903	1.74644		NM_207468:FAM177B	13599	6
2382043	0.758231		NM_152610:C1orf65	2098	1
2382360	1.62677		NM_003676:DEGS1	17686	4
2382419	1.97117		NM_014184:CNIH4	22610	5
2382467	1.60866		NM_152495:CNIH3	305890	8
2382970	0.839196		NM_000120:EPHX1	35467	9
2383118	1.33002		NM_031944:MIXL1	2746	2
2383176	0.938046		NM_001003665:C1orf95	60415	4
2383312	0.6507		NM_000447:PSEN2	25922	13
2383356	1.26705		NM_020247:ADCK3	90010	20
2383479	1.05514		BC062736:BTF3P9	283	1
2383550	1.39473		NM_178549:ZNF678	96359	5
2383639	0.500478		NM_183062:PRSS38	30778	5
2383707	1.06484		NM_033131:WNT3A	54210	5
2383726	0.271183		NM_001024227:ARF1	16552	6
2383859	1.10426		NM_001159390:GUK1	9023	9
2383915	1.08745		NM_020435:GJC2	9975	2
2383999	0.70313		NM_052843:OBSCN	170745	111
2384375	1.01462		AK055963:DUSP5P	43266	2
2384401	1.37308		NM_021205:RHOU	11593	3
2384562	0.97619		NM_004578:RAB4A	34820	8
2384705	1.86967		NM_014777:URB2	33966	10
2384788	1.2097		NM_004481:GALNT2	224335	16
2384956	1.98736		NM_007357:COG2	51494	19
2385012	0.913587		NM_006615:CAPN9	54620	20
2385146	1.14606		NM_001004342:TRIM67	59445	12
2385197	1.81921		NM_014236:GNPAT	36767	16
2385343	1.14192		NM_001164537:DISC1	414458	14
2385659	1.33256		NM_019090:KIAA1383	5450	1
2385696	0.664957		NM_032324:C1orf57	28198	5
2385873	1.49202		NM_002245:KCNK1	58509	5
2385967	1.27707		NM_173508:SLC35F3	419584	8
2386418	1.0387		NM_152490:B3GALNT2	81609	18
2386747	0.56197		NM_003272:GPR137B	79334	8
2386828	0.93194		NM_145861:EDARADD	136465	8
2386867	0.627276		NM_201545:LGALS8	55500	45
2386943	1.04383		NM_001103:ACTN2	78178	21
2387006	1.80526		NM_000254:MTR	108701	33
2387606	1.1217		NM_000740:CHRM3	528886	9
2388085	0.830851		NM_003679:KMO	63511	15
2388148	1.05766		NM_144625:WDR64	149856	27
2388525	1.37847		NM_006642:SDCCAG8	244075	18
2388794	1.9845		NM_205768:ZNF238	6196	4
2388960	1.03662		NM_001130957:C1orf101	186801	22
2389130	1.2779		NR_026588:EFCAB2	153287	8
2389247	0.979352		NM_018012:KIF26B	548142	15
2389834	1.00265		NR_015422:LOC149134	16373	6
2390050	1.24811		NM_004895:NLRP3	32953	11
2390135	1.18855		NM_001001915:OR2G2	954	1
2390162	0.791547		AY358215:OR9H1P	927	1
2390180	1.18018		NM_015431:TRIM58	29173	6
2390243	0.933549		NM_175911:OR2L13	163732	3
2390489	1.24766		NM_024836:ZNF672	11308	5
2390976	1.0302		NR_024321:NCRNA00115	1317	1
2391005	1.0534		NM_017891:C1orf159	34544	12
2391150	1.05325		NM_004195:TNFRSF18	3184	5
2391172	0.840093		NM_003327:TNFRSF4	2813	7
2391188	1.08655		NM_016547:SDF4	15124	7
2391255	0.907422		NM_194458:UBE2J2	19977	8
2391302	0.801084		NM_030649:ACAP3	17234	24
2391360	0.521202		NM_017871:CPSF3L	13107	19
2391465	0.812433		NM_032348:MXRA8	9089	11
2391647	1.43478		NM_014188:SSU72	33197	5
2391840	0.671477		NM_002074:GNB1	105778	12
2392095	1.67552		NR_024445:LOC100128003	28257	8
2392161	0.664847		AK126870:C1orf86	28257	8
2392267	1.30625		NM_024848:MORN1	103528	14
2392421	1.57602		NM_153818:PEX10	9001	6
2392528	0.585562		NM_018216:PANK4	18068	19
2392666	1.1582		NM_033467:MMEL1	42404	24
2392945	1.05265		NR_024371:FLJ42875	8823	7
2392985	0.880437		NR_015440:FLJ42875	8823	7
2393538	1.4428		NM_017818:WDR8	21995	12
2393654	1.28747		NR_033711:KIAA0495	11353	6
2393740	0.948003		NM_014704:KIAA0562	45134	22
2394361	1.0596		NM_015102:NPHP4	129663	33
2394478	1.29407		NM_015557:CHD5	78331	44
2394558	1.27653		NM_000983:RPL22	28121	5
2394588	1.30274		NM_012405:ICMT	14781	6
2394608	1.1133		NM_207370:GPR153	13630	6
2394626	1.66502		NM_181865:ACOT7	130119	10
2394680	1.49196		NM_019089:HES2	12253	4
2394699	0.944581		NM_148965:TNFRSF25	5045	10
2394726	1.28273		NM_198681:PLEKHG5	53970	22
2394784	1.05812		NM_024654:NOL9	33189	12
2394841	0.780556		NM_138350:THAP3	67757	16
2395146	0.681724		NM_001561:TNFRSF9	21020	8
2395490	0.785871		NM_001428:ENO1	18248	12
2395545	0.850344		NM_207420:SLC2A7	23046	12
2395564	1.35415		NM_003039:SLC2A5	53372	14
2395890	1.55519		NM_001009566:CLSTN1	95501	19
2395965	1.44182		NM_020248:CTNNBIP1	62061	6
2396009	1.79162		NM_032368:LZIC	21295	8
2396201	0.916576		NM_001079843:CASZ1	160047	21
2396362	1.07379		NM_001170754:C1orf127	35567	13
2396415	0.847922		NM_006610:MASP2	20711	11
2396461	1.34345		NM_003132:SRM	5441	8
2396480	0.879017		NM_001001998:EXOSC10	33264	25
2396750	0.994321		NM_012168:FBXO2	7419	6
2396781	0.93344		NM_001127325:MAD2L2	17170	11
2396817	0.811505		NM_005957:MTHFR	21198	13
2396848	1.04672		NM_006172:NPPA	2637	3
2396858	0.910207		NM_002521:NPPB	1468	3
2397025	0.788383		NM_004753:DHRS3	49799	6
2397600	0.748824		NR_027136:C1orf126	519340	15
2397732	1.3175		NM_024758:AGMAT	12758	7
2397847	1.18252		NM_003443:ZBTB17	34264	16
2397898	0.524111		NM_014424:HSPB7	5567	4
2397926	1.23797		NM_182623:FAM131C	15864	7
2397948	1.87245		NM_004431:EPHA2	31751	17
2397999	1.41927		NM_153213:ARHGEF19	14792	16
2398040	1.57719		NM_030907:C1orf89	8326	5
2398146	0.994271		NM_198546:SPATA21	50308	17
2398193	1.93715		NR_023386:CROCCP3	25266	15
2398706	0.698413		NM_017459:MFAP2	6334	9
2398736	0.951437		NM_022089:ATP13A2	25971	29
2398820	0.77902		NM_007365:PADI2	52693	16
2398894	0.861495		NM_018715:RCC2	32965	13
2399289	0.856944		NM_152232:TAS1R2	20084	6
2399620	1.28669		BC034589:KIAA0090	35889	23
2399743	1.66691		NM_012067:AKR7A3	6693	7
2399908	1.25909		NM_181719:TMCO4	117733	16
2399988	1.16352		NM_019062:RNF186	1249	1
2400009	1.05274		NM_014589:PLA2G2E	3609	4
2400027	0.861435		NM_000300:PLA2G2A	5008	6
2400059	0.985433		NM_012400:PLA2G2D	7619	4
2400193	1.0226		NM_024544:MUL1	8712	4
2400212	1.06012		NM_032409:PINK1	18057	8
2400220	1.45459		NM_005216:DDOST	9731	11
2400247	0.866298		NM_020816:KIF17	54004	15
2400373	0.506791		NM_003760:EIF4G3	370406	34
2400518	0.944458		NM_001397:ECE1	128258	19
2400655	1.07758		NM_001145658:RAP1GAP	73149	27
2400718	1.49093		NM_032236:USP48	105309	27
2400793	0.400552		NM_005529:HSPG2	115053	97
2401018	1.20099		NM_030761:WNT4	24002	5
2401193	0.704687		NM_033631:LUZP1	93786	5
2401251	1.1387		NM_000864:HTR1D	4230	2
2401275	1.77206		NM_001102398:HNRNPR	40566	11
2401347	1.21167		NM_003196:TCEA3	43680	11
2401384	0.820318		NM_017707:ASAP3	60399	26
2401448	1.69292		NM_004091:E2F2	24791	7
2401493	0.411685		NM_002167:ID3	1877	3
2401581	0.774643		NM_000403:GALE	5183	12
2401609	1.587		NM_000191:HMGCL	36736	10
2401643	0.517694		NM_000147:FUCA1	23218	9
2401670	1.17396		NM_152372:MYOM3	56141	37
2401753	1.42309		NM_021258:IL22RA1	23351	7
2401849	1.21018		BC035061:C1orf201	59936	10
2401994	0.544771		NM_001031680:RUNX3	65611	7
2402068	1.13332		NM_015484:SYF2	9824	7
2402111	0.899471		NM_020317:C1orf63	25588	6
2402416	1.13906		NM_024037:C1orf135	27490	4
2402431	0.958546		NM_178422:PAQR7	10044	2
2402447	1.02206		NM_001145454:STMN1	22811	5
2402459	1.15948		NM_203401:STMN1	22811	5
2402493	1.32206		NM_000437:PAFAH2	38391	11
2402517	1.84895		NM_001004434:SLC30A2	8882	8
2402536	1.23063		NM_032588:TRIM63	17133	9
2402601	1.14771		NM_183008:UBXN11	37036	16
2402645	1.14738		NM_001039775:AIM1L	32272	19
2402691	0.938388		NM_001114759:ZNF683	12889	7
2402838	1.88094		NM_018066:GPN2	11016	6
2402861	0.843971		NM_022078:GPATCH3	9984	8
2402883	0.970866		NM_021969:NR0B2	2478	2
2402892	0.689508		NM_152365:C1orf172	10845	5
2402914	0.836854		NM_052943:FAM46B	7817	2
2402942	1.17235		NM_003047:SLC9A1	68167	12
2403027	1.978		NM_004672:MAP3K6	11714	30
2403080	1.14264		NM_003665:FCN3	5713	8
2403099	0.786027		NM_207397:CD164L2	4205	6
2403111	1.69638		NM_006990:WASF2	85940	9
2403158	0.890617		NM_001029882:AHDC1	70397	9
2403215	1.02193		NM_005248:FGR	23214	13
2403261	1.14913		NM_002038:IFI6	6158	5
2403301	1.11775		NM_002946:RPA2	23223	9
2403557	0.918645		AK092096:SNHG12	4446	6
2403707	1.14639		NM_001171868:TMEM200B	4508	2
2403740	1.50607		NM_005626:SRSF4	34245	7
2404122	0.98446		NM_002379:MATN1	12311	8
2404158	0.883288		NM_006762:LAPTM5	25352	9
2404209	0.991976		NM_014654:SDC3	39295	5
2404254	1.64297		NM_001020658:PUM1	134486	22
2404344	1.39242		NM_024522:NKAIN1	59810	7
2404377	1.68555		NM_004814:SNRNP40	37246	11
2404418	1.57567		NM_004102:FABP3	11226	6
2404521	1.79608		NR_033688:PEF1	15035	5
2404546	1.06357		NM_001856:COL16A1	52073	72
2404693	1.451		NM_001703:BAI2	37777	33
2404766	1.23532		NM_144569:SPOCD1	25630	16
2404819	0.824341		NM_080391:PTP4A2	38436	6
2404958	1.02671		NR_026850:MTMR9LP	9963	10
2405036	0.983526		NM_001143888:BSDC1	29629	12
2405250	1.19547		NM_001171941:FNDC5	10215	6
2405284	1.56269		NM_033504:TMEM54	6845	6
2405312	1.64448		NM_153341:RNF19B	28241	10
2405469	1.78901		NM_198040:PHC2	107430	21
2405576	1.63978		NM_052896:CSMD2	651835	71
2405893	1.91997		NM_001164824:C1orf212	147080	5
2405992	1.16635		NM_007167:ZMYM6	50436	17
2406064	0.861475		NM_005066:SFPQ	16771	10
2406245	1.58302		NM_002794:PSMB2	40261	6
2406412	1.03051		BC026909:C1orf216	5598	3
2406420	0.485247		NM_022111:CLSPN	49750	25
2406579	0.606635		NM_005202:COL8A2	29985	4
2406597	1.65397		NM_014408:TRAPPC3	12926	5
2406662	1.06372		ENST00000312808:C1orf113	2124	3
2406677	1.58927		NM_032017:STK40	46273	12
2406722	1.0516		NM_032881:LSM10	6655	4
2406735	0.853657		NM_145047:OSCP1	34659	11
2406766	1.17526		NM_031280:MRPS15	8720	8
2406783	0.722743		NM_156039:CSF3R	17236	18
2406926	1.15882		NM_000831:GRIK3	238603	16
2407128	1.13792		NM_022756:MEAF6	22200	9
2407163	0.528176		NM_024700:SNIP1	17764	5
2407191	1.81065		NM_013285:GNL2	29124	16
2407224	1.33979		NM_001038633:RSPO1	23645	9
2407250	1.78355		BC063843:C1orf109	10673	7
2407314	1.10006		NM_001099439:EPHA10	51254	20
2407359	1.02574		NM_173641:EPHA10	51254	20
2407478	0.458235		NM_004468:FHL3	8837	6
2407496	1.00788		NM_002699:POU3F1	2928	1
2407729	1.68551		NM_022157:RRAGC	21626	7
2407786	0.91337		NM_017821:RHBDL2	55993	8
2407934	0.921085		NM_001135653:PABPC4	15975	16
2407985	1.11646		NM_014571:HEYL	15793	5
2408028	0.955709		NM_032526:NT5C1A	12918	6
2408041	0.841328		NM_016257:HPCAL4	13042	4
2408062	0.995841		NM_001720:BMP8B	31680	7
2408111	1.82719		NM_017646:TRIT1	42476	11
2408146	1.60211		NM_005376:MYCL1	6831	3
2408189	1.92935		NM_000310:PPT1	24997	10
2408351	1.19091		NM_014747:RIMS3	44979	8
2408437	0.75249		NM_133467:CITED4	1290	1
2408477	1.41797		NM_144990:SLFNL1	7641	6
2408499	0.334966		NM_012236:SCMH1	214955	16
2408643	1.40157		NM_001956:EDN2	5899	5
2408681	0.486796		NM_024503:HIVEP3	529561	9
2408832	0.623253		NM_033553:GUCA2A	2028	3
2408855	1.70906		NM_014947:FOXJ3	159339	15
2408929	1.17327		NM_032257:ZMYND12	25939	8
2408994	1.21729		NM_148960:CLDN19	7162	5
2409004	0.85218		NM_022356:LEPRE1	20750	16
2409104	1.94087		NM_006516:SLC2A1	33021	11
2409220	0.526051		NM_001159936:EBNA1BP2	97744	10
2409275	0.853512		NM_182517:C1orf210	3735	3
2409310	1.16548		NM_022821:ELOVL1	4630	9
2409368	0.458038		NM_031207:HYI	2837	9
2409507	1.09561		NM_201649:SLC6A9	39968	14
2409613	0.284405		NM_024066:ERI3	134191	10
2409770	1.70105		NM_024587:TMEM53	39318	5
2409820	0.885175		NM_153274:BEST4	4121	9
2409847	1.28865		NM_003738:PTCH2	23220	23
2409904	0.311791		NM_020365:EIF2B3	135833	12
2409970	1.17941		NM_024602:HECTD3	8806	21
2410158	1.79447		NM_007170:TESK2	147318	11
2410241	1.35263		NM_002574:PRDX1	12012	6
2410283	1.21014		NM_001114938:CCDC17	4014	13
2410330	0.674609		NM_021639:GPBP1L1	60810	13
2410470	0.532774		NM_003629:PIK3R3	136349	11
2410574	1.3165		NM_006369:LRRC41	42413	10
2411173	1.05194		NM_005764:PDZK1IP1	7452	5
2411198	1.33752		NM_003189:TAL1	15930	5
2411575	0.714729		NM_019073:SPATA6	176802	13
2411642	0.96393		NM_032785:AGBL4	1491059	15
2412312	0.516782		NM_001144832:TTC39A	57859	18
2412529	1.20664		NM_002525:NRD1	89615	33
2412624	0.633413		NM_002867:RAB3B	82809	6
2412690	1.27866		NM_138417:KTI12	1714	1
2412740	0.893403		NM_032449:CC2D1B	20471	25
2412799	1.46262		NM_004153:ORC1	31631	17
2412834	1.22075		NM_001009881:ZCCHC11	145206	30
2413032	1.22809		NM_018281:ECHDC2	31229	13
2413115	0.533581		NM_006671:SLC1A7	55435	11
2413153	1.54794		BC010908:C1orf123	6519	8
2413180	0.315908		NM_002370:MAGOH	11719	5
2413423	1.45712		NM_018087:TMEM48	73401	18
2413484	1.36999		NR_036639:YIPF1	39016	11
2413519	1.45058		NM_016126:HSPB11	24742	6
2413633	1.18566		NM_201546:CDCP2	27701	8
2413846	0.624774		NM_176782:FAM151A	96936	17
2413886	1.05707		NM_017904:TTC22	21556	7
2413907	0.609676		NM_014762:DHCR24	37622	9
2413943	0.440921		NM_015306:USP24	149008	68
2414366	0.773492		NM_003713:PPAP2B	150556	6
2414440	1.08396		NM_001004303:C1orf168	100893	20
2414505	0.991166		NM_000066:C8B	36931	13
2414558	1.05208		NM_145243:OMA1	1551956	21
2414958	1.00196		NM_002353:TACSTD2	2068	1
2414998	0.66178		ENST00000472487:MYSM1	45354	20
2415084	1.23456		NM_002228:JUN	3321	1
2415266	0.473923		NM_000775:CYP2J2	33483	10
2415295	0.925727		NM_152377:C1orf87	86502	12
2415837	1.24468		NM_181712:KANK4	82435	10
2415910	0.949892		NM_033407:DOCK7	233571	51
2416218	0.294261		NM_014288:ITGB3BP	152952	10
2416522	1.1751		NM_002227:JAK1	133276	25
2417016	1.84722		NM_024763:WDR78	112003	17
2417272	0.928688		NM_018841:GNG12	132002	4
2417362	1.29348		NM_004675:DIRAS3	5670	4
2417500	0.736967		NM_000329:RPE65	21138	14
2417528	0.910072		NM_001114120:DEPDC1	23070	13
2417737	0.558432		NM_017768:LRRC40	60816	15
2417791	1.97285		NM_030816:ANKRD13C	94147	13
2418000	1.05062		NM_203350:ZRANB2	18007	11
2418078	1.31828		NM_173808:NEGR1	879793	7
2418408	1.80581		NM_001002912:C1orf173	105628	15
2418570	1.01469		NM_152697:SLC44A5	408986	24
2419046	1.23567		NM_015534:ZZZ3	121004	15
2419219	0.817731		AK075118:C1orf118	8192	3
2419235	1.45548		NM_003902:FUBP1	35055	21
2420229	1.15075		NM_024686:TTLL7	134123	28
2420427	1.6974		NM_005274:GNG5	8241	4
2420511	1.49662		NR_027379:C1orf180	6791	3
2420615	1.07563		NM_012152:LPAR3	81612	3
2420642	1.05294		NM_153259:MCOLN2	71529	14
2420681	1.20188		NM_018298:MCOLN3	30418	13
2420790	1.42166		NR_024113:C1orf52	9717	4
2420832	0.854107		NM_012137:DDAH1	259879	7
2420958	1.80225		NM_017953:ZNHIT6	59011	11
2421000	0.811369		NM_152890:COL24A1	427711	60
2421121	1.72375		NM_020729:ODF2L	75415	19
2421753	0.91528		NM_001514:GTF2B	39013	7
2421843	1.44605		NM_018284:GBP3	16190	11
2421883	1.00412		NM_002053:GBP1	13042	12
2421925	0.777432		NM_207398:GBP7	44325	15
2421995	0.657653		NM_052941:GBP4	17785	11
2422035	0.863309		NM_052942:GBP5	13912	12
2422227	1.16232		NR_002830:GEMIN8P4	729	2
2422398	0.717792		NM_020063:BARHL2	5636	3
2422612	1.46401		NM_001017975:HFM1	144104	39
2422722	0.851985		NM_003243:TGFBR3	225991	20
2422967	0.726542		NM_005263:GFI1	12115	7
2423017	1.27786		NM_005665:EVI5	283709	19
2423175	1.065		NM_001006605:FAM69A	119356	6
2423597	1.01541		NM_014597:DNTTIP2	12102	7
2423625	1.70018		NM_002061:GCLM	24206	7
2423669	1.89143		NM_000350:ABCA4	128298	50
2423829	1.15264		NM_004815:ARHGAP29	65883	23
2424148	0.76327		NM_144988:ALG14	90205	4
2425173	0.953256		NM_144620:LRRC39	29363	11
2425212	0.313948		NM_001918:DBT	55757	13
2425400	0.754996		NM_001439:EXTL2	23612	6
2425447	1.47775		NM_001077394:DPH5	36466	9
2425652	0.479187		NM_058170:OLFM3	194460	7
2425756	1.61826		NM_001854:COL11A1	232030	67
2426385	1.80906		NM_006113:VAV3	393985	28
2426676	1.6637		NM_144584:C1orf59	13237	9
2426734	1.0337		NM_152763:AKNAD1	147587	16
2426791	1.92173		NM_001048210:CLCC1	33982	12
2426951	1.99763		NM_032636:PSRC1	3631	8
2427007	1.38434		NM_002959:SORT1	88382	20
2427117	1.0738		NM_020703:AMIGO1	5564	2
2427169	1.28544		NM_005272:GNAT2	9791	8
2427231	1.30954		NM_139053:EPS8L3	13948	19
2427342	1.00935		NM_006492:ALX3	10619	4
2427469	1.11628		NM_004696:SLC16A4	28235	9
2427500	1.48436		NM_006402:HBXIP	6694	5
2427538	1.13619		NM_005549:KCNA10	1959	1
2427566	1.10046		NM_004974:KCNA2	37895	5
2427619	0.804673		NM_002232:KCNA3	3346	1
2427688	1.03631		NM_018372:C1orf103	16895	4
2427720	1.38537		NM_178454:DRAM2	22884	9
2427791	1.19989		NM_024901:DENND2D	17362	12
2427898	0.985771		NM_002557:OVGP1	13464	11
2427930	1.4088		NM_024102:WDR77	9487	10
2427981	1.17412		NM_020683:ADORA3	80628	6
2428079	0.800968		NM_198926:C1orf183	75195	3
2428119	0.910558		NM_004980:KCND3	218494	8
2428405	1.23094		NM_175744:RHOC	6329	7
2428425	0.969452		NM_005167:PPM1J	12864	11
2428501	1.23307		NM_003051:SLC16A1	45167	5
2428760	1.19281		NM_018364:RSBN1	50645	8
2428796	1.09564		NM_015967:PTPN22	57949	21
2428855	1.96887		NM_006594:AP4B1	10454	11
2428932	0.553367		NM_205848:SYT6	64628	8
2429147	1.04945		NM_198459:DENND2C	87575	21
2429235	0.885839		NM_000036:AMPD1	22521	16
2429261	1.2779		NM_002524:NRAS	12426	7
2429277	0.896596		NM_001007553:CSDE1	41764	20
2429371	1.55971		NM_005725:TSPAN2	41490	8
2429466	1.18556		NM_002506:NGF	52319	3
2429556	0.739083		NM_001232:CASQ2	68808	11
2429613	0.733189		NM_005599:NHLH2	7541	3
2429914	1.40446		NM_001542:IGSF3	93345	12
2430163	1.25714		NM_024626:VTCN1	67348	6
2430994	1.60374		NM_001080470:ZNF697	28352	3
2431031	1.10983		NM_005518:HMGCS2	20937	10
2431066	0.569428		NM_001159353:REG4	17643	7
2431112	1.53735		NM_024408:NOTCH2	158065	34
2431211	0.542436		NM_021794:ADAM30	2963	2
2431886	1.74889		NM_022359:PDE4DIP	240030	47
2432571	1.21335		NM_032305:POLR3GL	14153	8
2432607	0.685717		NR_002328:GNRHR2	6325	6
2432647	1.49118		NM_006468:POLR3C	18421	15
2432714	1.698		NM_007053:CD160	19817	6
2433232	0.868295		NM_001461:FMO5	67771	9
2433371	0.955677		NM_016361:ACP6	23449	10
2433432	0.825347		NM_181703:GJA5	17153	2
2434031	1.04354		NM_001024599:HIST2H2BF	29684	2
2434124	0.623202		NM_003528:HIST2H2BE	2223	1
2434139	0.81758		NM_014849:SV2A	14565	13
2434159	0.532314		NM_005850:SF3B4	5028	6
2434178	0.816573		NM_181873:MTMR11	8249	17
2434233	1.35528		NM_020205:OTUD7B	70456	13
2434319	1.48762		NM_030920:ANP32E	17788	7
2434341	1.76584		NM_016022:APH1A	4177	7
2434438	1.25615		NM_021960:MCL1	5042	4
2434490	1.25321		NM_207168:ENSA	28762	5
2434575	0.695583		NM_004079:CTSS	35883	8
2434609	0.921347		NM_000396:CTSK	12116	8
2434633	1.36528		NM_001668:ARNT	67064	23
2434716	1.19276		NM_181746:LASS2	14421	11
2434746	0.632256		NM_018379:FAM63A	15173	12
2434776	1.62346		NM_001038707:CDC42SE1	8803	6
2434805	1.22786		NM_001178061:SEMA6C	14944	20
2434862	1.41861		NM_212551:LYSMD1	6201	3
2434872	0.753223		NM_013353:TMOD4	6031	10
2434892	1.20152		NM_005997:VPS72	25335	13
2434925	1.30786		NM_002651:PI4KB	35919	13
2434971	1.29827		NM_000449:RFX5	6718	11
2435005	1.17306		NM_003944:SELENBP1	8432	12
2435044	1.18982		NM_015100:POGZ	56742	19
2435149	0.565534		NM_007185:CELF3	14411	14
2435195	1.19497		NM_031420:MRPL9	3922	7
2435218	1.38492		NM_001083965:TDRKH	21310	14
2435251	0.975199		NM_001004432:LINGO4	5891	2
2435261	1.07892		NM_005060:RORC	25802	12
2435323	0.88105		NM_182578:THEM5	7954	6
2435383	1.02236		NM_002966:S100A10	11476	4
2435410	0.980308		NM_005620:S100A11	15402	3
2435443	0.553037		NM_007113:TCHH	7764	2
2435686	1.4231		NM_016190:CRNN	5021	4
2435878	0.893913		NR_003062:SPRR2C	219	1
2435949	1.11364		NM_052891:PGLYRP3	12857	7
2435961	1.25912		NM_020393:PGLYRP4	18721	9
2436338	1.71289		NM_181715:CRTC2	10957	14
2436378	1.77084		NM_014437:SLC39A1	8614	5
2436401	0.964853		NM_006694:JTB	3420	5
2436467	0.984649		NM_207308:NUP210L	162432	40
2436526	0.657842		NM_152263:TPM3	39341	10
2436716	1.78143		NM_017582:UBE2Q1	10452	13
2436826	1.61728		NM_170782:KCNN3	162855	8
2436920	1.40384		NM_006556:PMVK	12258	5
2436938	0.62246		NM_020524:PBXIP1	12052	12
2436985	1.73103		NM_183001:SHC1	12098	13
2437029	0.711294		NM_144622:DCST2	15262	16
2437086	0.951601		NM_018973:DPM3	705	2
2437094	0.890243		NM_173852:KRTCAP2	17864	5
2437118	1.17662		NM_002456:MUC1	4408	9
2437152	1.00324		NM_007112:THBS3	13464	23
2437205	0.176572		NR_002188:GBAP1	13599	12
2437247	0.831823		NM_000157:GBA	10415	12
2437273	1.88826		NM_006589:FAM189B	8279	14
2437307	0.807212		NM_005698:SCAMP3	6452	9
2437329	1.63103		NM_003993:CLK2	15624	13
2437363	0.765222		NM_000298:PKLR	12140	12
2437401	0.982961		NM_001135821:FDPS	11919	11
2437417	1.68774		NM_018489:ASH1L	227426	28
2437577	1.57851		NM_139118:YY1AP1	29555	12
2437645	0.906829		NM_032292:GON4L	109684	32
2437736	1.84452		NM_006912:RIT1	13597	7
2437753	0.808003		NM_014949:KIAA0907	21358	14
2437801	0.740363		NM_001162383:ARHGEF2	49485	26
2437871	0.996201		NM_003145:SSR2	11912	6
2437893	1.74691		NM_020131:UBQLN4	18494	11
2438016	1.63307		NM_024897:PAQR6	4676	9
2438042	1.71614		NM_015327:SMG5	33602	22
2438093	0.75075		NM_144580:C1orf85	5584	6
2438117	1.08998		NM_001004319:VHLL	1014	1
2438125	1.16402		NR_036564:CCT3	58906	15
2438169	1.32226		NM_006365:C1orf61	26450	7
2438207	1.18934		NM_005920:MEF2D	37102	12
2438344	0.892783		NM_015590:GPATCH4	7010	9
2438411	1.05234		NM_006617:NES	8645	5
2438458	0.781706		NM_001878:CRABP2	6211	5
2438482	1.66027		NM_030980:ISG20L2	6909	4
2438504	1.45053		NM_145729:MRPL24	4288	6
2438531	1.12489		NM_004494:HDGF	24819	8
2438612	1.18463		NM_014215:INSRR	18956	22
2438657	0.775386		NM_198236:ARHGEF11	110531	41
2438765	1.07304		NM_001004341:ETV3L	7765	5
2438792	1.13991		NM_005240:ETV3	17284	5
2438892	0.645143		NM_031281:FCRL5	39144	17
2438938	1.49969		NM_031282:FCRL4	24332	12
2439001	0.629724		NM_052939:FCRL3	24505	16
2439052	1.15728		NM_030764:FCRL2	31402	12
2439101	1.32134		NM_052938:FCRL1	25703	11
2439138	0.850355		NM_005894:CD5L	67343	6
2439345	0.794208		NM_001005189:OR6Y1	978	1
2439350	0.902389		NM_001005185:OR6N1	1027	1
2439373	0.837436		NM_003126:SPTA1	76211	52
2439652	0.699984		NM_001004467:OR10J3	990	1
2439714	1.18117		NM_000567:CRP	2301	4
2439801	1.55846		NM_012337:CCDC19	27800	12
2439861	1.33035		NM_001135050:IGSF9	18566	21
2439917	1.70449		NM_033438:SLAMF9	2763	4
2439944	0.973281		NM_145167:PIGM	4322	1
2439975	0.866512		NM_052868:IGSF8	7604	8
2440018	1.36616		NR_028105:DCAF8	46817	15
2440117	1.17194		NM_002857:PEX19	68885	18
2440258	1.57463		NM_001184714:SLAMF6	38233	8
2440295	1.33903		U96627:CD84	38422	8
2440327	0.610606		NM_003037:SLAMF1	39196	7
2440354	1.3521		NM_001778:CD48	33106	4
2440385	0.951431		NM_016382:CD244	32743	9
2440440	1.17971		NM_080878:ITLN2	9775	8
2440523	0.697952		NM_007122:USF1	6727	11
2440549	0.868154		NM_001025598:ARHGAP30	23025	14
2440586	1.99939		NM_030916:PVRL4	18605	9
2440612	1.08168		NM_012394:PFDN2	17556	4
2440625	1.55509		NM_032998:DEDD	11715	8
2440664	0.655883		NM_003779:B4GALT3	6210	9
2440700	1.71172		NM_005099:ADAMTS4	9309	9
2440730	0.623565		NM_001643:APOA2	1340	5
2440744	1.04722		NM_001077482:NR1I3	8637	9
2440784	1.26038		NM_000530:MPZ	5238	7
2440943	0.721853		NM_000569:FCGR3A	89369	6
2441043	1.10539		NM_015441:OLFML2B	40663	8
2441188	1.3055		NM_182581:C1orf111	3146	3
2441220	1.31494		NM_053282:SH2D1B	16873	4
2441329	1.2723		NM_178550:C1orf110	44358	5
2441386	1.61376		NM_003617:RGS5	106516	6
2441940	1.48324		NM_177398:LMX1A	154849	9
2442008	0.908038		NM_006917:RXRG	44275	10
2442134	1.11164		NM_019026:TMCO1	42386	7
2442397	0.84992		NM_053053:TADA1	19818	8
2442424	1.44204		NM_199351:ILDR2	56724	10
2442493	0.562721		NM_005814:GPA33	37796	7
2442587	0.990979		NM_198053:CD247	87971	8
2442800	0.622704		NM_018417:ADCY10	104829	33
2442911	1.06516		NM_153832:GPR161	52825	8
2443120	0.798485		NM_001937:DPT	33806	4
2443235	0.746217		NM_013330:NME7	235437	13
2443305	0.657613		BC026073:C1orf114	65800	7
2443370	0.758029		NM_000130:F5	72423	25
2443417	1.40536		NM_003005:SELP	41344	17
2443476	0.687162		NM_000450:SELE	11440	14
2443518	1.73503		NM_033418:C1orf156	2438	2
2443537	1.45631		NM_181093:SCYL3	41605	14
2443575	1.79564		NM_014970:KIFAP3	163883	21
2443952	0.838859		NM_000261:MYOC	17301	4
2443989	1.69652		NM_003762:VAMP4	42088	9
2444239	0.993952		NM_005092:TNFSF18	11004	3
2444283	0.681982		NM_003326:TNFSF4	23580	4
2444363	0.820683		NM_178527:SLC9A11	102631	28
2444415	1.0859		NM_198493:ANKRD45	60302	6
2444451	1.50599		NM_001127181:CENPL	25171	7
2444529	0.83522		NM_000488:SERPINC1	13570	7
2444790	0.853074		NM_022100:MRPS14	12637	3
2444842	0.581331		NM_001162893:KIAA0040	35957	4
2444899	1.36549		NM_003285:TNR	420972	24
2445141	0.907967		NM_022457:RFWD2	265382	21
2445357	1.0755		NM_004319:ASTN1	307672	23
2445643	0.968784		NM_033127:SEC16B	109220	31
2445876	0.764491		AK125993:NCRNA00083	5736	5
2445982	1.845		NM_004673:ANGPTL1	21348	6
2446047	1.49188		NM_007314:ABL2	130358	13
2446137	1.25081		NM_014625:NPHS2	25414	8
2446198	1.20965		NM_145034:TOR1AIP2	37833	6
2446244	0.963583		NM_015602:TOR1AIP1	37236	11
2446447	1.12274		NM_032360:ACBD6	227575	8
2447066	1.37242		NM_002065:GLUL	10503	8
2447107	0.980127		NM_172000:TEDDM1	2500	1
2447124	0.892184		NM_021133:RNASEL	15623	7
2447148	0.988288		NM_002928:RGS16	5786	5
2447192	0.811742		NM_033345:RGS8	38473	7
2447246	1.25932		NM_030933:C1orf14	53661	13
2447324	1.25435		NM_170706:NMNAT2	170366	11
2447414	0.972919		NM_000433:NCF2	35314	16
2447486	1.69032		NM_203454:APOBEC4	6911	2
2447540	1.3922		NM_015101:GLT25D2	108068	12
2447824	0.880419		NM_025191:EDEM3	64411	21
2448073	0.822334		NM_006469:IVNS1ABP	20942	16
2448232	1.14592		NM_003292:TPR	61872	51
2448382	0.734584		NM_000963:PTGS2	8633	10
2448710	0.872033		NM_199051:FAM5C	379968	8
2449391	1.50778		NM_198503:KCNT2	382633	28
2449559	1.42494		NM_018136:ASPM	62567	28
2449693	0.217167		NM_001195215:DENND1B	270949	23
2449922	0.912768		NM_133262:ATP6V1G3	17724	5
2450300	1.14021		NM_012482:ZNF281	3358	3
2450345	1.71358		NM_014875:KIF14	69235	30
2450568	1.0544		NM_000069:CACNA1S	73053	44
2450668	0.920525		NM_016456:TMEM9	36803	6
2450762	1.29479		NM_000364:TNNT2	18755	16
2450798	0.935868		NM_005558:LAD1	26365	10
2450823	0.93252		NM_003281:TNNI1	26099	12
2450855	1.18757		NM_012396:PHLDA3	3746	3
2450865	0.924412		NM_004078:CSRP1	25927	7
2451043	1.04204		NM_012134:LMOD1	50137	4
2451139	0.58626		NM_138795:ARL8A	11338	7
2451155	1.04331		NM_080588:PTPN7	14576	11
2451200	1.82371		NM_014176:UBE2T	10324	7
2451261	1.31857		NM_177402:SYT2	119822	9
2451309	1.84605		NM_006618:KDM5B	82073	28
2451419	1.55377		NM_002871:RABIF	10179	2
2451428	0.77416		NM_021633:KLHL12	37537	12
2451493	1.64016		NM_016243:CYB5R1	5412	9
2451544	1.01844		NM_002479:MYOG	2905	3
2451567	0.739583		NM_004997:MYBPH	8003	11
2451593	0.869153		NM_001276:CHI3L1	7819	10
2451616	0.837851		NM_003465:CHIT1	60815	13
2451693	1.17201		NM_002023:FMOD	10865	4
2451816	0.883229		NR_027902:C1orf157	8819	6
2451870	0.934511		NM_018208:ETNK2	21118	8
2451900	0.705432		NM_000537:REN	11522	10
2451918	0.779734		NM_002256:KISS1	6146	3
2451931	0.803706		NM_198447:GOLT1A	15933	5
2451958	1.92508		NM_014935:PLEKHA6	138696	23
2452049	1.03613		NM_032833:PPP1R15B	8431	3
2452187	1.19717		NM_006338:LRRN2	68564	3
2452311	1.11812		NM_203376:TMEM81	1388	1
2452319	0.925594		NM_005057:RBBP5	35874	14
2452348	1.52504		NM_015375:DSTYK	69096	13
2452405	0.689145		NM_030952:NUAK2	19697	7
2452440	0.69366		NM_018203:KLHDC8A	20947	9
2452478	0.6508		NM_001001552:LEMD1	74577	6
2452615	1.00733		NM_033102:SLC45A3	22609	5
2452637	1.98466		NM_022731:NUCKS1	37458	7
2452724	1.38054		NM_152491:PM20D1	22111	13
2452754	0.37161		NM_052934:SLC26A9	30413	22
2452859	1.20331		NM_006893:LGTN	41285	15
2452948	1.13497		NM_000572:IL10	4893	5
2452977	1.03179		NM_005449:FAIM3	18862	8
2453006	0.911222		NM_002644:PIGR	17949	11
2453036	0.461848		NM_032029:FCAMR	12661	9
2453065	0.792237		NM_023938:C1orf116	14236	4
2453307	1.35499		NM_001773:CD34	27154	9
2453365	1.11758		NM_025179:PLXNA2	222079	32
2453793	1.85638		NM_001017402:LAMB3	37592	23
2453871	1.60646		BC039719:C1orf74	2244	2
2453881	1.23353		NM_006147:IRF6	20430	9
2454140	1.2273		NM_172362:KCNH1	450903	11
2454343	0.70885		NM_183059:RD3	16396	3
2454444	0.982132		NM_002497:NEK2	12847	9
2454532	1.04289		NM_015434:INTS7	95144	21
2454661	1.94781		NM_018252:TMEM206	50971	9
2454818	0.898204		NM_018664:BATF3	13568	3
2454887	0.696213		NR_027285:NCRNA00292	5981	2
2454935	1.31821		NM_144567:ANGEL2	23645	9
2455418	1.60099		NM_005401:PTPN14	194942	19
2455699	0.952241		NM_206933:USH2A	800503	73
2455933	0.600764		NM_001438:ESRRG	634510	10
2456687	0.86356		NM_018713:SLC30A10	273221	9
2456746	1.72129		NM_004446:EPRS	78058	33
2456805	1.12274		NM_006085:BPNT1	32366	11
2457261	1.33108		NM_144728:DUSP10	40753	4
2458289	0.696485		NM_002296:LBR	27424	14
2458513	0.562497		NM_014698:TMEM63A	36833	25
2458580	1.25291		NM_020997:LEFTY1	25101	4
2458607	1.65369		NM_013328:PYCR2	37583	9
2458629	1.12748		NM_003240:LEFTY2	4892	5
2458649	1.13235		NM_152608:C1orf55	16664	8
2458773	0.864032		NM_001618:PARP1	2493040	23
2458921	1.57402		NM_002221:ITPKB	107634	8
2459296	1.75095		NM_023007:JMJD4	4987	6
2459352	1.1895		NM_003395:WNT9A	29275	4
2459417	0.797749		NM_024319:C1orf35	4686	9
2459438	0.559756		NM_181462:MRPL55	2634	6
2459487	0.819994		NM_145214:TRIM11	13165	6
2459587	0.976256		NM_016102:TRIM17	8922	7
2459605	0.718601		NM_003493:HIST3H3	481	1
2459616	0.773228		NM_033445:HIST3H2A	496	1
2459837	1.23727		NM_001100:ACTA1	2854	8
2459866	1.57664		NM_018230:NUP133	67060	27
2459924	1.22112		NM_012089:ABCB10	42114	13
2459971	1.31047		NM_014409:TAF5L	32937	5
2460189	1.20447		NM_024554:PGBD5	104084	9
2460296	0.949722		NM_000029:AGT	11775	6
2460368	1.70426		NM_024525:TTC13	72633	23
2460422	1.42965		NM_198552:FAM89A	21289	3
2460519	1.11029		NM_175876:EXOC8	5119	1
2460551	1.39687		NM_022051:EGLN1	61294	5
2460817	0.590625		NM_020808:SIPA1L2	163594	22
2461037	0.759753		NM_014801:PCNXL2	311579	34
2461786	1.3058		NM_016374:ARID4B	196586	25
2461935	1.25241		NM_001098722:GNG4	103068	4
2461999	1.53499		NM_000081:LYST	222600	53
2462160	0.702243		NM_002508:NID1	89373	20
2462415	1.34677		NR_034040:LOC100287902	34982	14
2462456	1.37358		NM_018072:HEATR1	55500	45
2462693	0.775377		NM_021186:ZP4	8390	12
2463173	0.594959		NM_022469:GREM2	122577	2
2463227	1.67273		NM_002924:RGS7	588977	18
2463515	1.18932		NM_001821:CHML	7078	1
2463567	0.683609		NM_152666:PLD5	436310	11
2464005	0.392353		NM_181690:AKT3	361896	14
2464484	0.786396		NR_026778:NCRNA00201	14860	5
2464909	1.14941		NM_022743:SMYD3	757973	12
2465182	1.41967		NM_022366:TFB2M	25765	8
2465395	1.29553		NM_020394:ZNF695	62547	7
2465546	1.12374		ENST00000408893:C1orf229	2258	1
2465628	1.62147		NM_032752:ZNF496	34435	10
2465728	0.87781		NM_001004492:OR2B11	1054	1
2465753	1.82108		NM_198074:OR2C3	3708	2
2465799	1.01039		NM_012353:OR1C1	1307	1
2465897	0.820687		NM_001004692:OR2T12	963	1
2466002	1.61942		NM_030645:SH3BP5L	16185	9
2466141	1.7269		NR_024080:ACP1	14144	9
2466554	1.34586		NM_000547:TPO	169489	18
2466822	0.718809		NM_015025:MYT1L	542148	26
2467178	1.0412		NM_001011:RPS7	5715	7
2467211	1.19399		NM_024027:COLEC11	49623	8
2467249	0.7379		NM_018436:ALLC	44477	12
2467691	1.95699		NM_016030:TTC15	105420	13
2467855	0.922232		NM_003108:SOX11	8718	1
2468105	0.79626		NR_026832:LOC150622	68589	5
2468138	1.40691		NR_026833:LOC400940	68589	5
2468351	0.566062		NM_080657:RSAD2	32434	6
2468376	1.11329		NM_014746:RNF144A	150895	9
2468920	0.538435		NM_016207:CPSF3	49534	18
2469094	1.55989		NM_005680:TAF1B	91055	15
2469157	1.93319		NM_198182:GRHL1	57071	17
2469213	1.7239		NM_003597:KLF11	11988	4
2469252	0.745503		NM_001165931:RRM2	9091	10
2469296	1.48187		BC093999:C2orf48	70343	4
2469529	0.678764		NM_005742:PDIA6	63462	15
2469575	1.35254		NM_001039362:ATP6V1C2	63462	14
2469627	1.24982		NM_002236:KCNF1	2288	1
2469696	0.991146		NM_182500:C2orf50	13738	4
2469711	1.49376		NM_152391:PQLC3	23677	8
2469825	0.95577		NM_148903:GREB1	108673	33
2470165	0.801366		NR_027303:TRIB2	25846	3
2470470	1.07219		NM_145175:FAM84A	18124	6
2470654	1.56716		NM_004939:DDX1	39924	27
2470838	1.4928		NM_005378:MYCN	6444	4
2471233	1.51204		NM_003385:VSNL1	117893	4
2471384	1.40529		NM_002252:KCNS3	483769	5
2471978	1.49816		NM_004040:RHOB	2366	1
2472054	0.916598		NM_182828:GDF7	6995	2
2472651	1.34312		NM_052920:KLHL29	323394	14
2472955	1.20511		NM_004116:FKBP1B	13981	6
2473026	0.534706		NM_001145710:LOC375190	93114	12
2473149	0.199787		NM_003743:NCOA1	278789	25
2473284	0.85785		NM_024322:CENPO	100671	22
2473376	0.590491		NM_014971:EFR3B	113245	24
2473831	0.700044		NM_145038:C2orf39	54796	17
2473936	1.02084		NM_002246:KCNK3	40731	3
2474019	1.39444		NM_020134:DPYSL5	102605	13
2474071	0.744355		NM_012326:MAPRE3	56585	7
2474105	1.07162		NM_017727:TMEM214	8786	18
2474161	1.52486		NM_021831:AGBL5	28259	16
2474223	0.859926		NM_007046:EMILIN1	7837	9
2474265	1.48947		NM_032604:ABHD1	6999	9
2474322	1.50172		NM_080592:C2orf28	5152	7
2474409	1.40472		NM_173650:DNAJC5G	6079	7
2474430	0.647964		NM_032546:TRIM54	95085	11
2474479	0.710821		NM_014748:SNX17	6607	16
2474527	1.18422		NM_013392:NRBP1	14470	19
2474568	0.933897		NM_001168364:KRTCAP3	4116	7
2474594	1.40375		NM_001486:GCKR	26846	19
2474637	0.626711		NM_032266:C2orf16	6200	1
2474651	1.91527		NM_032434:ZNF512	52145	18
2474706	0.594926		NM_018158:SLC4A1AP	31503	14
2474751	0.792452		NM_004891:MRPL33	216371	6
2474791	0.17934		NM_199193:BRE	448961	14
2475042	0.559942		NM_153021:PLB1	186643	58
2475209	0.610151		NM_206876:PPP1CB	51301	9
2475261	0.539952		NM_182756:SPDYA	68095	11
2475348	1.05254		NM_199280:FAM179A	95620	20
2475628	1.32761		NM_001127401:YPEL5	13593	5
2475678	1.66204		NM_030915:LBH	92200	4
2475911	1.49686		NM_014600:EHD3	35434	6
2476116	1.57232		NM_001193513:SLC30A6	58516	15
2476411	0.555794		NM_017735:TTC27	193020	20
2476510	1.82708		NM_206943:LTBP1	452538	34
2476671	1.83699		NM_170672:RASGRP3	128427	19
2477073	1.14981		NM_016441:CRIM1	195210	17
2477203	0.826399		NM_053276:VIT	118103	16
2477302	0.690323		NM_174931:CCDC75	14794	9
2477438	1.0613		NM_012413:QPCT	28749	7
2477598	1.22983		NM_144713:FAM82A1	143956	12
2477731	1.50753		NR_027252:C2orf58	106207	3
2477933	1.9039		NM_138801:GALM	75328	7
2477980	1.04995		NM_024775:GEMIN6	30923	6
2478017	1.46081		NM_001145450:MORN2	53111	9
2478269	1.3661		NM_152390:TMEM178	52982	5
2478748	1.31986		NM_019063:EML4	163199	24
2478928	1.20173		NM_020744:MTA3	262379	18
2479350	0.943164		NR_027251:LOC100129726	1513	1
2479433	1.57977		NM_172069:PLEKHH2	130715	30
2479560	0.867698		NM_022437:ABCG8	39503	13
2479698	1.05733		NM_000341:SLC3A1	46035	11
2479746	1.75491		NM_024766:C2orf34	410643	11
2479943	0.653781		NM_005413:SIX3	4315	2
2480383	1.28792		NM_001430:EPAS1	93031	16
2480619	1.395		NM_144949:SOCS5	64178	2
2481271	1.28592		NM_002158:FOXN2	64659	8
2482230	1.59639		NM_015701:ERLEC1	31776	14
2482316	1.44131		NM_138448:ACYP2	189898	5
2482440	0.631445		NM_001100396:C2orf73	53709	6
2482505	0.952078		NM_178313:SPTBN1	213391	36
2482921	0.854656		NM_002954:RPS27A	3951	6
2483016	1.80111		NM_080667:CCDC104	26276	11
2484305	1.24736		NM_022894:PAPOLG	45856	22
2484358	1.60472		NM_002908:REL	41990	11
2484457	1.15315		NM_032506:KIAA1841	98955	22
2484752	0.871119		NM_152516:COMMD1	258524	4
2484841	1.55374		NM_006577:B3GNT2	28619	2
2485176	0.707703		NM_005917:MDH1	18589	9
2485257	1.45229		NM_006759:UGP2	50623	11
2485406	1.86169		NM_014181:HSPC159	39363	9
2485433	1.38388		NM_203437:AFTPH	68675	10
2485688	1.64635		NM_015147:CEP68	30639	7
2485784	1.66895		NM_001005386:ACTR2	43501	10
2486178	0.826693		NM_002398:MEIS1	139308	13
2486811	0.813448		NM_002664:PLEK	32281	9
2486851	0.684697		NM_173545:APLF	163312	11
2486901	1.09742		NM_138964:PROKR1	11988	3
2486927	0.717232		NM_001007231:ARHGAP25	147233	11
2487063	1.30679		NM_019617:GKN1	6402	6
2487478	0.70915		NM_178439:GMCL1	51755	14
2487527	0.938076		NM_006857:SNRNP27	12016	7
2487549	0.908467		NM_002357:MXD1	45258	8
2487639	1.25457		NM_006196:PCBP1	1748	1
2487882	1.04223		NM_012476:VAX2	32857	3
2487918	1.04657		NM_001692:ATP6V1B1	29544	15
2487963	1.1279		NM_001115116:ANKRD53	7117	7
2488038	1.91763		NM_017567:NAGK	15462	10
2488078	1.89699		NM_005791:MPHOSPH10	19788	11
2488114	1.80052		NM_014497:ZNF638	158509	28
2488252	0.962838		NM_001130987:DYSF	233047	56
2488584	1.10106		NM_003124:SPR	4799	3
2488596	1.25888		NM_004097:EMX1	18089	3
2488680	1.418		NM_006062:SMYD5	13016	13
2488732	0.583252		NR_029402:CCT7	19602	13
2488785	1.71949		NM_015120:ALMS1	225035	23
2488898	0.890086		NR_003683:ALMS1P	40658	7
2489007	1.40008		NM_001615:ACTG2	27552	10
2489035	1.25864		NM_080916:DGUOK	32136	7
2489071	0.793304		NM_144993:TET3	99859	10
2489172	1.67406		NR_027405:MTHFD2	19004	8
2489228	0.79936		NM_032118:WDR54	4078	10
2489258	1.12277		NM_031288:INO80B	5862	8
2489322	0.957554		NR_027749:TTC31	11814	13
2489385	0.773456		NM_016170:TLX2	4180	4
2489411	1.5406		NM_013247:HTRA2	3969	9
2489440	0.937221		NM_001381:DOK1	8529	5
2489470	1.75996		NM_004263:SEMA4F	27832	14
2489545	1.63268		NM_000189:HK2	59379	19
2489806	1.48274		NM_014763:MRPL19	44069	7
2490324	1.14453		NM_002909:REG1A	3058	6
2490351	1.06203		NM_004389:CTNNA2	1463549	22
2491089	1.61243		NM_001370:DNAH6	303135	77
2491271	1.13519		NM_021103:TMSB10	1047	3
2491386	0.716764		NM_031283:TCF7L1	176979	12
2491523	1.48247		NM_032213:ELMOD3	37359	15
2491572	1.36497		NM_198482:SH2D6	18309	21
2491615	1.9804		NM_005911:MAT2A	6116	9
2491661	0.742219		NM_003761:VAMP8	20470	4
2491676	0.900291		NM_006634:VAMP5	9005	3
2491686	0.783495		NM_016494:RNF181	1889	5
2491702	1.57457		NM_006590:USP39	46428	14
2491745	0.894086		NM_012483:GNLY	13680	6
2491788	1.46892		NM_032827:ATOH8	36723	4
2491935	0.752969		NM_017952:PTCD3	35976	24
2492015	0.847192		NM_016622:MRPL35	14338	5
2492064	1.80528		NM_018433:KDM3A	52070	27
2492753	0.773654		NM_198274:SMYD1	45608	10
2492783	1.10109		NM_018271:THNSL2	16312	9
2492898	1.4715		NM_152670:C2orf51	4934	4
2492938	1.46384		NM_144563:RPIA	59284	9
2493746	0.587268		NM_144705:TEKT4	5397	6
2493858	0.844287		NM_002371:MAL	28316	4
2493943	1.0221		NM_001165978:PROM2	16856	24
2493992	1.16557		NM_013434:KCNIP3	88774	9
2494484	0.822554		NM_015341:NCAPH	38059	18
2494537	1.04016		NM_212481:ARID5A	15896	8
2494579	0.672544		AY358167:ARID5A	15896	8
2495121	1.06526		NM_001862:COX5B	2344	5
2495187	1.57444		NM_001079:ZAP70	26303	14
2495279	1.1162		NM_144992:VWA3B	226184	29
2495410	0.84622		NM_001298:CNGA3	52447	8
2495555	1.48665		NM_014044:UNC50	9937	6
2495758	1.25054		BC021264:C2orf15	181257	14
2495782	1.96231		NM_145196:LIPT1	8203	4
2495806	1.43203		NM_145212:MRPL30	42629	6
2495881	1.08523		NM_015904:EIF5B	62913	24
2496727	1.08354		NM_145686:MAP4K4	195138	31
2496907	0.737223		NM_173343:IL1R2	36701	9
2496962	1.69766		NM_000877:IL1R1	115331	12
2497028	1.21859		NM_003854:IL1RL2	53030	12
2497082	1.20155		NM_016232:IL1RL1	40536	11
2497119	0.252042		NM_003855:IL18R1	87230	12
2497161	1.098		NM_003853:IL18RAP	33877	12
2497252	0.562547		NM_003048:SLC9A2	91612	12
2497301	0.951575		NM_144632:TMEM182	106986	6
2497812	1.00234		NM_006236:POU3F3	1503	1
2497892	1.9474		NM_182640:MRPS9	61978	11
2497974	0.707984		NM_007227:GPR45	1725	1
2498046	1.38061		NM_024093:C2orf49	11853	5
2498806	1.19635		NM_021815:SLC5A7	27472	9
2498911	0.870083		NM_001056:SULT1C2	21277	9
2499158	1.09561		NM_006267:RANBP2	66331	29
2500165	0.633832		NM_001142807:ACOXL	385650	19
2500275	1.1309		NM_138621:BCL2L11	47633	6
2500550	1.05342		NM_006343:MERTK	131083	31
2500667	1.16191		NM_153214:FBLN7	49830	8
2500722	1.08973		NM_198581:ZC3H6	64470	13
2500875	0.975732		NM_032309:CHCHD5	5036	4
2500919	0.475925		NM_005415:SLC20A1	17971	11
2501075	1.46675		NM_014439:IL1F7	5912	5
2501120	0.631932		NM_019618:IL1F9	12441	5
2501140	0.925038		NM_014440:IL1F6	3089	4
2501161	0.48908		NM_173170:IL1F5	6111	5
2501178	0.859414		NM_032556:IL1F10	7881	5
2501204	1.55717		NM_173843:IL1RN	26803	9
2501238	1.12896		NM_012455:PSD4	45913	17
2501317	1.82319		NR_015377:LOC654433	55489	6
2501697	1.67468		NM_005721:ACTR3	72637	12
2501835	1.19102		NM_020868:DPP10	1403453	27
2502300	1.81918		NM_006773:DDX18	17730	14
2502424	1.04089		NM_016133:INSIG2	22546	6
2502686	0.951382		NM_006770:MARCO	52495	18
2502762	0.830903		NM_182915:STEAP3	41845	6
2502821	1.28331		NM_020548:DBI	5630	5
2502842	1.79064		NM_183240:TMEM37	8620	2
2503021	1.45011		NM_002830:PTPN4	224188	27
2503109	1.90131		NM_020909:EPB41L5	166115	25
2503257	0.749549		NM_002193:INHBB	5666	2
2503618	1.40588		NM_004622:TSN	30751	6
2503929	1.09556		NM_130773:CNTNAP5	890001	24
2504328	1.22221		NM_002101:GYPC	40738	5
2504595	1.16348		NM_000312:PROC	10820	9
2504645	0.690113		NM_001080527:MYO7B	101927	53
2504743	0.988155		NM_001161415:GPR17	43405	12
2504766	0.708404		NM_032740:SFT2D3	2789	1
2504883	1.73968		NR_027671:UGGT1	104478	41
2505404	1.27636		AK024408:MZT2B	8993	4
2505501	1.39045		NM_033416:IMP4	5586	9
2505779	1.06318		NM_207364:GPR148	1267	1
2505793	1.02174		NM_152698:FAM123C	12700	2
2505833	0.807831		NM_032995:ARHGEF4	210348	14
2505957	0.875991		NM_017958:PLEKHB2	248863	8
2506570	0.793089		NM_001508:GPR39	229986	3
2506903	0.803529		NM_002410:MGAT5	334639	17
2507173	0.762304		NM_138326:ACMSD	63488	10
2507209	0.357881		NM_058241:CCNT2	41108	11
2507896	1.03817		NM_006895:HNMT	52341	7
2508016	1.70442		NM_001001664:SPOPL	71747	11
2508520	1.20476		NM_003937:KYNU	164824	15
2508611	1.36161		NM_018460:ARHGAP15	676991	14
2509286	0.811384		NR_026904:PABPC1P2	1867	1
2509557	1.0618		NM_001616:ACVR2A	86308	12
2509740	0.852581		NM_018328:MBD5	497226	15
2509832	0.860385		NM_015630:EPC2	143122	14
2509900	1.1883		NM_004522:KIF5C	250455	26
2509988	0.781518		NM_177964:LYPD6B	177156	9
2510056	1.43666		NM_194317:LYPD6	144164	8
2510485	1.47799		NM_018151:RIF1	98131	36
2510713	1.97106		NM_052905:FMNL2	314598	26
2511045	1.23058		NM_052917:GALNT13	581936	13
2511153	1.04451		NM_002239:KCNJ3	160053	3
2511603	1.04941		NM_014568:GALNT5	56614	10
2511712	1.35364		NM_173355:UPP2	140788	9
2511820	1.32525		NM_003628:PKP4	225916	24
2512330	0.758564		NM_022826:7-Mar	56360	12
2512601	0.277413		NM_004180:TANK	99314	9
2512752	1.75516		NM_006593:TBR1	9777	7
2512790	0.622921		NM_001178015:SLC4A10	560950	27
2513471	0.821658		NM_021007:SCN2A	152907	27
2513554	0.819775		NM_024969:CSRNP3	219761	8
2513758	1.42806		NM_152381:XIRP2	371267	11
2513925	0.814495		NM_020981:B3GALT1	52185	2
2514122	1.00633		NM_203463:LASS6	318886	11
2514216	0.691444		NM_052946:NOSTRIN	78976	21
2514271	1.14551		NM_021176:G6PC2	8756	5
2514304	0.828292		NM_199204:DHRS9	31379	8
2514413	1.29911		NM_006063:KBTBD10	16561	6
2514497	0.723228		NM_001008489:PHOSPHO2	7244	5
2514516	1.34897		NM_144711:KLHL23	82502	6
2514658	0.433202		NM_172070:UBR3	256674	40
2514745	1.08891		NM_001083615:MYO3B	477008	36
2514908	1.19155		NM_001003845:SP5	2728	2
2514969	1.25174		NM_013445:GAD1	47939	17
2515050	1.51227		NM_015530:GORASP2	38666	11
2515276	0.288543		NM_001378:DYNC1I2	61012	18
2515369	0.977966		NM_003642:HAT1	69642	11
2515471	0.933279		NM_178120:DLX1	4937	4
2515627	1.23401		NM_001079818:ITGA6	79100	27
2516332	1.60778		NM_024583:SCRN3	33270	8
2516450	0.576582		NM_002107:H3F3A	10151	5
2516780	1.88794		NM_000523:HOXD13	3048	2
2516793	0.32948		NM_021193:HOXD12	1464	2
2516807	1.2486		NM_021192:HOXD11	5539	3
2516834	0.923388		NM_002148:HOXD10	11153	2
2516853	0.992745		NM_014213:HOXD9	2253	2
2516879	1.03593		NM_019558:HOXD8	3002	3
2516912	0.77634		NM_014621:HOXD4	2256	2
2516953	0.890658		NM_006898:HOXD3	36491	4
2516967	1.25303		NM_024501:HOXD1	2329	5
2517408	1.12069		NM_003659:AGPS	151193	20
2517549	0.792203		NM_152945:RBM45	24381	10
2518272	1.15681		NM_000885:ITGA4	79296	28
2518428	1.49844		NM_001130445:SSFA2	38906	18
2518488	0.80913		NM_001080545:PPP1R1C	177158	7
2518583	1.84542		NM_018981:DNAJC10	72544	25
2518729	1.25412		NM_080876:DUSP19	21447	4
2518743	1.1783		NM_138285:NUP35	44168	10
2519079	1.0398		NM_173651:FSIP2	94663	23
2519140	1.33415		NM_018471:ZC3H15	23208	11
2519294	1.45859		NM_177454:FAM171B	71988	9
2519577	1.62039		NM_000090:COL3A1	38427	51
2519981	1.89365		NM_000534:PMS1	93545	13
2520069	1.5324		NM_001042519:C2orf88	323876	5
2520113	1.3046		NM_001128928:INPP1	28196	8
2520138	0.530855		NM_017694:MFSD6	100851	8
2520225	1.20336		NM_005966:NAB1	46021	10
2520291	1.72981		NM_014905:GLS	84726	18
2520533	1.52965		NM_001031716:OBFC2A	10458	7
2521239	1.0729		NM_001080539:CCDC150	123937	28
2521446	0.521893		NM_025147:COQ10B	21886	5
2521479	1.30855		NM_002157:HSPE1	3464	4
2521574	1.0365		NM_006226:PLCL1	767880	7
2522014	1.37313		NM_024520:C2orf47	53224	6
2522094	1.6125		NM_015535:SPATS2L	172650	14
2522247	1.20073		NM_001159:AOX1	91197	35
2522693	0.865853		NM_032974:CASP10	46526	10
2522728	0.80831		NM_033356:CASP8	54269	10
2522916	0.922707		NM_139158:CDK15	105090	15
2523144	0.926162		NM_015934:NOP58	37951	15
2523213	1.17849		NM_001204:BMPR2	190816	13
2523419	1.44693		NM_024744:ALS2CR8	74124	16
2523478	1.31263		NM_001114132:NBEAL1	211500	55
2523627	1.44752		NM_000976:RPL12	3732	7
2523635	1.09407		NM_177538:CYP20A1	59347	14
2523689	0.341282		U23435:ABI2	108665	11
2523801	0.663883		NM_006139:CD28	31360	5
2523874	1.39543		NM_012092:ICOS	24830	5
2524016	1.31847		NM_205863:PARD3B	1074371	23
2524301	0.719176		NM_201266:NRP2	116296	17
2524577	1.30814		NM_001959:EEF1B2	3344	8
2525272	1.90156		NM_152671:PIKFYVE	92485	42
2525353	0.829051		NM_005048:PTH2R	494790	13
2525533	0.92132		NM_002374:MAP2	310061	15
2525682	0.946662		NM_032504:UNC80	227308	64
2525989	1.55627		NM_001875:CPS1	201426	40
2526419	0.985355		NM_024532:SPAG16	1126113	18
2526806	1.94036		NM_212474:FN1	75733	47
2526971	1.0981		NM_001142310:TMEM169	20918	4
2527196	1.49485		ENST00000491306:RPL37A	80992	5
2527253	1.22929		NM_000597:IGFBP2	31609	4
2527548	0.653965		NR_034176:RUFY4	55622	14
2527580	1.98742		NM_001557:CXCR2	11965	4
2527606	1.31323		NM_152862:ARPC2	37263	11
2527655	0.523097		NM_001077191:GPBAR1	4364	2
2527715	0.593582		BC052750:C2orf62	11244	10
2527747	1.24924		NM_000578:SLC11A1	14866	16
2527786	1.17358		NM_182642:CTDSP1	7686	7
2527814	1.83887		NM_007127:VIL1	34204	20
2527856	1.102		NM_005444:RQCD1	28501	9
2527895	1.36654		NM_032726:PLCD4	29420	17
2527971	1.33158		NM_015690:STK36	30691	27
2528020	1.72604		NM_014640:TTLL4	44572	20
2528093	0.838127		NM_000784:CYP27A1	33545	9
2528144	1.05695		NM_006522:WNT6	14412	4
2528159	0.780333		NM_025216:WNT10A	19219	4
2528198	0.801051		NM_003936:CDK5R2	2500	1
2528275	0.794328		NM_024293:FAM134A	9255	10
2528308	0.622131		NM_138802:ZFAND2B	14415	10
2528347	1.09514		NM_018089:ANKZF1	6913	14
2528386	0.969711		NM_001008910:STK16	4883	8
2528407	1.70163		NR_003063:TUBA4B	18946	4
2528426	1.30765		NM_006736:DNAJB2	7634	10
2528476	1.27018		NM_001927:DES	8363	9
2528504	1.29912		NM_005876:SPEG	63442	42
2528620	0.790639		NM_013335:GMPPA	8122	13
2528645	0.937362		NM_018674:ACCN4	24603	10
2528674	0.983593		NM_001005209:TMEM198	6933	6
2528698	1.27772		NM_002191:INHA	6552	2
2528709	1.52139		NM_052902:STK11IP	18592	25
2528774	1.13481		NM_201574:SLC4A3	14654	25
2529365	0.725684		NM_153038:CCDC140	7071	2
2529421	0.865993		NM_152386:SGPP2	136432	5
2529486	1.11533		NM_058165:MOGAT1	38145	6
2529546	0.309382		NM_004457:ACSL3	83706	17
2530330	1.18314		NM_032276:RHBDD1	163635	9
2530599	1.01512		NM_001135187:AGFG1	84517	15
2530733	1.31171		NM_178821:WDR69	53291	14
2531129	1.66629		NM_174899:FBXO36	90808	5
2531233	0.908413		NM_007237:SP140	133319	27
2531310	0.852017		NM_138402:SP140L	76549	19
2531377	1.06068		NM_003113:SP100	128149	29
2531589	1.25819		NM_030926:ITM2C	14610	6
2531648	1.81365		NM_139073:SPATA3	28935	10
2531779	1.03276		NM_025139:ARMC9	176289	26
2531908	1.10602		NM_145236:B3GNT7	5622	2
2531983	1.33249		NM_152614:C2orf57	1420	1
2532021	0.702759		ENST00000358839:PTMA	6647	7
2532064	1.2055		NM_022730:COPS7B	27713	8
2532110	1.30856		NM_152383:DIS3L2	383106	24
2532294	1.27418		NM_031313:ALPPL2	3872	11
2532314	1.57572		NM_001631:ALPI	3910	11
2532378	0.978534		NM_000751:CHRND	10675	12
2532399	0.938681		NM_005199:CHRNG	8110	13
2532422	0.983151		NM_004846:EIF4E2	33593	8
2532480	1.31367		NR_027663:EFHD1	76725	5
2532626	0.912975		AY358535:C2orf82	21439	4
2532681	1.30719		NM_005383:NEU2	2386	2
2532699	0.65287		NM_001017915:INPP5D	191873	29
2532793	0.490114		NM_030803:ATG16L1	85624	19
2532852	0.986498		NM_000541:SAG	39393	16
2532894	1.36684		NM_152879:DGKD	117598	30
2533019	1.54716		NM_019093:UGT1A3	136852	7
2533227	0.691922		NM_024080:TRPM8	102124	26
2533493	1.46819		NM_014521:SH3BP4	103742	6
2533670	1.88589		NM_001037131:AGAP1	632466	18
2534252	1.29787		NM_024101:MLPH	69891	17
2534324	0.789614		NM_015893:PRLH	602	2
2534456	0.381373		NM_001137550:LRRFIP1	186107	24
2534509	1.00085		NM_005855:RAMP1	53221	4
2534615	0.686562		NM_016510:SCLY	38525	12
2534664	1.20899		NM_194312:ESPNL	33131	9
2534694	1.34173		NM_198582:KLHL30	14226	8
2534810	1.35747		NM_015650:TRAF3IP1	80460	17
2535761	1.39181		NM_002081:GPC1	32406	9
2535830	1.37245		NM_018226:RNPEPL1	12929	11
2535859	1.07176		NM_023083:CAPN10	30990	13
2535927	0.877034		NM_005301:GPR35	25829	6
2535976	0.854189		NM_000030:AGXT	12024	11
2536071	0.798182		NM_001080437:SNED1	96729	32
2536183	0.839578		NM_002712:PPP1R7	34077	11
2536217	1.00135		NM_001001891:ANO7	36869	25
2536298	1.40081		NM_001008492:2-Sep	38928	17
2536531	0.796602		NM_014808:FARP2	138599	27
2536625	1.63046		NM_032515:BOK	15411	5
2536800	0.835376		BC071598:D2HGDH	34238	12
2536874	1.0604		NM_022134:GAL3ST2	27384	4
2537109	0.53351		NM_015677:SH3YL1	48669	12
2537290	1.50188		NM_152834:TMEM18	10105	6
2538480	1.79867		NM_003310:TSSC1	188958	11
2538600	1.53306		NM_018269:ADI1	21815	4
2539125	1.32614		NM_207315:CMPK2	26066	5
2539387	1.09567		NR_034135:C2orf46	375851	10
2539607	1.5751		NM_138799:MBOAT2	151123	13
2539765	1.66342		NM_004763:ITGB1BP1	20073	8
2539821	1.43851		NM_003183:ADAM17	67307	19
2539869	1.19247		NM_006826:YWHAQ	47043	6
2540007	1.36963		NM_001037160:CYS1	24165	3
2540157	0.620767		NM_002539:ODC1	8537	13
2540317	1.25006		NM_005742:PDIA6	54587	15
2540477	1.34091		NM_004850:ROCK2	168570	33
2540658	1.28444		NM_012344:NTSR2	11987	4
2541230	1.23208		NM_015909:NBAS	394423	52
2541523	1.27341		NR_026766:MYCNOS	21213	4
2541699	1.12783		NM_030797:FAM49A	116873	13
2541944	0.179096		NM_001142286:SMC6	136431	30
2542226	1.71839		NM_020905:RDH14	5958	2
2542238	1.09554		NM_001002006:NT5C1B	26701	10
2542420	1.42327		NM_145260:OSR1	7169	3
2542737	0.79212		NM_014713:LAPTM4A	19379	7
2542795	1.33528		NM_001006946:SDC1	24637	6
2542990	1.49059		NM_022460:HS1BP3	90650	7
2543066	0.44018		BC017473:C2orf43	139080	9
2543163	1.29343		NM_000384:APOB	42645	30
2544164	0.929386		NM_025203:C2orf44	20236	4
2544179	0.865446		NM_016047:SF3B14	8860	4
2544201	1.35466		NM_004881:TP53I3	8429	6
2544219	1.03377		NM_199346:PFN4	8107	5
2544468	1.55975		ENST00000380834:CENPO	29241	8
2544484	1.49221		NM_004036:ADCY3	100671	22
2544565	1.5693		NM_016544:DNAJC27	28459	9
2544625	0.956399		NM_001035256:POMC	8051	4
2544781	0.826311		NM_021907:DTNB	296437	21
2544925	1.62711		NM_018263:ASXL2	140829	13
2545007	0.742069		NM_002254:KIF3C	56148	9
2545092	0.397476		NM_000182:HADHA	54091	20
2545144	0.429711		NM_153835:GPR113	38645	15
2545200	1.55402		NM_194322:OTOF	101496	47
2545478	0.822416		NM_006569:CGREF1	20239	7
2545509	1.41116		NM_013388:PREB	3920	10
2545534	0.49636		NM_178553:C2orf53	2556	4
2545549	0.73754		NM_021095:SLC5A6	13372	18
2545613	0.647339		NM_003459:SLC30A3	22134	9
2545653	1.43199		NM_002437:MPV17	16188	9
2545793	1.15909		NM_144631:ZNF513	3560	4
2545841	0.843808		NR_002201:FTH1P3	584	1
2545869	1.4817		NM_015662:IFT172	45419	48
2545953	0.979035		NM_022823:FNDC4	3363	7
2545999	1.06967		NM_024584:CCDC121	3374	2
2546008	0.728574		NM_014860:SUPT7L	12998	6
2546054	0.950981		NM_022128:RBKS	109735	9
2546285	1.70247		NM_017910:TRMT61B	20481	7
2546409	0.908383		NM_004304:ALK	728793	29
2546795	0.653117		NM_144575:CAPN13	97772	23
2546874	0.473384		NM_024572:GALNT14	244736	17
2547114	1.02126		NM_000379:XDH	80395	36
2547231	1.2574		NM_000348:SRD5A2	58587	6
2547386	1.0698		NM_032574:DPY30	172004	10
2547454	0.611838		NM_021209:NLRC4	41402	10
2547716	1.19573		NM_015475:FAM98A	15725	9
2547751	1.53701		NR_003143:MYADML	5487	3
2548617	1.91783		NM_006449:CDC42EP3	96580	4
2548776	1.92173		NM_022374:ATL2	82406	14
2548970	0.664283		NM_001031684:SRSF7	7896	9
2549007	1.55701		NM_198963:DHX57	78205	24
2549260	1.56977		NM_003618:MAP4K3	188047	34
2550122	0.465716		NM_004718:COX7A2L	35465	4
2550175	0.935718		NM_133329:KCNG3	52081	2
2550325	0.862532		NM_148962:OXER1	1760	1
2550339	0.652839		NM_012205:HAAO	25505	10
2550522	1.58797		NM_006887:ZFP36L2	4208	2
2550542	1.09064		NM_022065:THADA	429386	38
2550755	0.991161		NM_022436:ABCG5	26394	13
2551284	1.01876		NR_033831:UNQ6975	158426	6
2551327	0.400497		NM_018079:SRBD1	223486	21
2551651	1.02366		NM_080653:ATP6V1E2	51808	5
2551905	0.717746		NM_173649:C2orf61	68388	7
2552051	0.83058		NM_022055:KCNK12	50169	2
2552153	1.10144		NM_025133:FBXO11	116478	23
2552368	0.658177		NM_000233:LHCGR	123453	13
2552470	0.790143		NM_000145:FSHR	192381	10
2552643	1.86751		NM_004801:NRXN1	1114032	25
2553192	1.73166		NM_016115:ASB3	327488	10
2553262	1.16471		NM_006794:GPR75	7077	2
2553282	1.5709		NM_014614:PSME4	106774	47
2553421	0.973539		NM_001003937:TSPYL6	3095	1
2553576	1.65094		NM_207521:RTN4	140433	9
2553682	1.04919		NM_152385:C2orf63	57773	13
2553730	1.84767		NM_002453:MTIF2	32753	17
2553771	0.720484		NM_001135597:CCDC88A	132080	34
2554018	1.06646		NM_004105:EFEMP1	58173	13
2554448	0.644816		NM_001114636:FANCL	82130	14
2554975	1.24705		NM_022893:BCL11A	102401	7
2555174	1.12269		NM_144709:PUS10	76286	18
2555252	1.87266		NR_036496:LOC339803	3373	3
2555277	1.71885		NM_014709:USP34	283314	80
2555490	1.62698		NM_003400:XPO1	60778	26
2555830	1.32467		NM_198276:TMEM17	11674	4
2556010	1.11864		NR_036635:ELP1P	1692	1
2556017	0.812358		NM_015910:C2orf86	706460	18
2556215	0.73568		NM_016516:VPS54	126533	24
2556667	0.522363		NM_004161:RAB1A	59406	6
2557759	1.47593		NM_015463:CNRIP1	35881	4
2557948	0.460411		NM_014482:BMP10	6037	2
2557956	0.662912		NM_182536:GKN2	7739	6
2558150	0.662646		NM_014911:AAK1	212950	22
2558355	1.0438		NM_152792:ASPRV1	2172	1
2558483	1.08196		BC005079:C2orf42	98736	10
2558736	1.17372		NM_017488:ADD2	160608	21
2558824	1.87593		NM_001004311:FIGLA	13334	5
2558844	1.41416		NM_173535:CLEC4F	11958	7
2558876	1.70233		NM_015717:CD207	5606	6
2558924	1.0696		NM_144582:TEX261	47406	6
2558976	1.01899		NM_032601:MCEE	20556	5
2559189	1.55973		NM_019885:CYP26B1	18801	6
2559386	0.950727		NM_144579:SFXN5	133583	14
2559494	1.74513		NM_032319:C2orf7	5233	5
2559558	1.1696		NM_001965:EGR4	2776	2
2559619	1.0364		NM_003960:NAT8	1562	2
2559637	0.865669		NM_016347:NAT8B	1562	2
2559649	1.20347		NM_003584:DUSP11	17974	9
2559807	1.82727		NM_018221:MOBKL1B	23861	6
2559849	1.1099		NM_133478:SLC4A5	127173	33
2559967	1.0891		NM_004082:DCTN1	30934	32
2560122	1.08703		NM_006302:MOGS	4354	5
2560141	0.682718		NM_053050:MRPL53	1365	3
2560178	0.747952		NM_001009812:LBX2	7162	2
2560195	0.621286		NM_032673:PCGF1	3538	9
2560229	1.01529		NM_133637:DQX1	8206	12
2560254	0.994883		NM_181575:AUP1	3295	13
2560286	1.10647		NM_032603:LOXL3	23277	14
2560317	0.807368		BC025997:C2orf65	90456	11
2560524	1.47887		NM_001058:TACR1	150596	5
2560625	0.660709		NM_001135032:FAM176A	100421	5
2560704	1.34236		NM_003203:C2orf3	58990	17
2560881	1.30031		NM_001134745:LRRTM4	845601	4
2561201	0.967643		NR_002714:REG1P	2925	5
2561493	0.848711		NM_178839:LRRTM1	16392	3
2561955	1.66591		NM_003849:SUCLG1	36523	9
2562198	1.44531		NM_006464:TGOLN2	10402	6
2562271	0.86946		NM_001747:CAPG	24210	10
2562343	1.6439		NM_000821:GGCX	13928	15
2562387	0.540452		NM_001031738:TMEM150A	4649	8
2562435	0.863387		NM_000542:SFTPB	11428	12
2562529	0.811549		NM_003896:ST3GAL5	49871	7
2562605	0.752273		NM_015425:POLR1A	79828	34
2562685	1.58141		NM_006839:IMMT	51839	15
2562729	1.01851		NM_022912:REEP1	124091	8
2562821	0.833945		NR_036454:VPS24	217692	8
2562867	1.48092		NM_005667:RNF103	20474	5
2562932	0.851419		NM_001768:CD8A	23791	9
2562965	0.990027		NM_172213:CD8B	46586	7
2563536	0.803141		NM_001443:FABP1	5126	4
2563785	0.858002		BC066343:IGKC	523	1
2564634	1.21246		NM_032788:ZNF514	18084	5
2565011	0.86853		NM_207328:GPAT2	17506	23
2565082	0.587951		NM_000682:ADRA2B	3278	1
2565099	1.34028		NM_001002036:ASTL	14587	9
2565119	1.77257		NM_004418:DUSP2	2275	4
2565246	1.0746		NM_017849:TMEM127	15421	4
2565262	1.60039		NM_014014:SNRNP200	31224	45
2565369	0.887843		NR_026875:NEURL3	10464	6
2565410	1.02682		NM_001115016:KIAA1310	49618	22
2565484	0.986051		NR_024519:LMAN2L	34136	9
2565559	1.67382		NM_144994:ANKRD23	33409	10
2565592	0.270625		NM_017789:SEMA4C	11042	15
2565634	1.83315		NM_001122646:FAM178B	142556	21
2566021	1.71161		NM_005735:ACTR1B	8140	11
2566383	1.17985		BC047722:C2orf64	9206	3
2566586	1.25721		NM_182911:TSGA10	157704	21
2566689	1.23846		NM_175735:LYG2	13037	6
2566711	1.46209		NM_174898:LYG1	20505	8
2566764	1.90336		NM_016316:REV1	89560	23
2566848	1.05047		NM_002285:AFF3	595484	25
2567167	0.789458		NM_198461:LONRF2	49443	12
2567242	1.57947		NM_004854:CHST10	25792	7
2567583	1.69537		NM_173647:RNF149	37483	8
2567647	1.68041		NM_153836:CREG2	38849	4
2567669	1.13748		NM_001145664:RFX8	124275	15
2568021	1.58536		NM_032718:MFSD9	21049	7
2568630	1.15645		NM_004257:TGFBRAP1	65621	12
2568968	1.0387		NM_025076:UXS1	101037	15
2569215	1.00021		NM_032528:ST6GAL2	85509	6
2569649	1.1975		NM_022336:EDAR	94902	12
2569908	1.50978		NM_144710:10-Sep	71404	13
2570193	1.33762		NM_005434:MALL	32697	5
2570238	0.602818		NM_000272:NPHP1	82756	21
2570291	0.891018		BC133660:NCRNA00116	33892	9
2571510	1.42642		NM_000576:IL1B	7153	7
2571569	1.00883		NM_173178:IL1F8	30777	6
2571608	1.45841		NM_003466:PAX8	62925	12
2572595	0.6429		NM_019044:CCDC93	98656	24
2572909	0.995796		NM_001426:EN1	5994	2
2573016	0.839575		NM_182528:C1QL2	2647	2
2573112	1.18308		NM_002980:SCTR	84652	13
2573232	1.60443		NR_000034:TMEM185B	1053	1
2573570	0.701044		NM_014553:TFCP2L1	68621	15
2573786	1.84713		NM_032390:MKI67IP	9979	7
2574646	1.6941		NM_139343:BIN1	59329	19
2574720	1.41719		NM_001001665:CYP27C1	35959	8
2574752	1.34411		NM_000122:ERCC3	36887	15
2574798	0.715353		NM_006609:MAP3K2	89736	17
2574884	1.71864		NM_017969:IWS1	90680	15
2574984	0.816661		NM_017980:LIMS2	43405	12
2575054	1.88273		NM_018383:WDR33	110166	22
2575134	0.37578		NM_004805:POLR2D	11836	4
2575196	1.48284		NM_001145928:SAP130	86904	21
2575897	1.25213		NM_017751:SMPD4	31343	20
2575980	1.2473		NM_032357:CCDC115	4109	6
2576526	1.29229		NR_002826:LOC401010	2301	1
2576988	1.25198		NM_144586:LYPD1	229986	4
2577028	0.381573		NM_207363:NCKAP5	896661	20
2577482	0.603361		NM_030923:TMEM163	263241	8
2577644	0.635449		NM_025052:YSK4	82978	10
2577700	0.457292		NM_032143:ZRANB3	394321	23
2577856	0.371503		NM_002299:LCT	49341	17
2577896	0.667533		NM_005915:MCM6	36801	17
2578028	0.689667		NM_003467:CXCR4	3817	3
2578790	0.824764		NM_018557:LRP1B	1900279	93
2579439	1.50207		NM_001006636:GTDC1	386815	13
2579572	1.51836		NM_014795:ZEB2	161085	10
2580304	1.13234		NM_181742:ORC4	87416	15
2580635	1.62971		NM_015702:MMADHC	18183	9
2580802	0.574353		NM_005168:RND3	70817	6
2580955	1.56854		NM_004688:NMI	19593	8
2581000	0.497417		NM_001164507:NEB	249152	182
2581349	1.29249		NM_001005747:CACNB4	266304	14
2581548	0.645095		NM_017892:PRPF40A	66405	27
2581726	1.26728		NM_019845:RPRM	1471	1
2582124	0.806735		NM_006186:NR4A2	17917	8
2582701	0.841064		NM_138803:CCDC148	285673	15
[truncated: 10,939 more rows]
